# Supplementary material for: 5-(4-Methyl­phen­yl)-2,3-diphenyl-5,6-dihydro­imidazo[1,2-c]quinazoline
Source: Acta Crystallogr Sect E Struct Rep Online. 2010 Oct 9;66(Pt 11):o2720. doi: 10.1107/S1600536810038961 (PMC3009266; doi:10.1107/S1600536810038961)
Supplement: Supplementary file 1 [file e-66-o2720-sup1.cif]

##############################################################################
###                                                                        ###
###        Electronic paper (Acta Crystallographica Section E)             ###
###                                                                        ###
##############################################################################
#                                                                            #
# This CIF contains the data in a paper accepted for publication in Acta     #
# Crystallographica Section E. It conforms to the requirements of Notes      #
# for Authors for Section E, and has been peer reviewed under the auspices   #
# of the IUCr Commission on Journals.                                        #
#                                                                            #
# Full details of the Crystallographic Information File format               #
# are given in the paper "The Crystallographic Information File (CIF):       #
# a New Standard Archive File for Crystallography" by S. R. Hall, F. H.      #
# Allen and I. D. Brown [Acta Cryst. (1991), A47, 655-685].                  #
#                                                                            #
# The current version of the core CIF dictionary is obtainable from          #
# ftp://ftp.iucr.org/pub/cif_core.dic. The current version number is 2.4.    #
#                                                                            #
# Software is freely available for graphical display of the structure(s) in  #
# this CIF.  For information consult the CIF home page http://www.iucr.org/  #
# cif/home.html                                                              #
#                                                                            #
# This file may be used for bona fide research purposes within the           #
# scientific community so long as proper attribution is given to the journal # 
# article from which it was obtained.                                        #
#                                                                            #
##############################################################################
                                             
data_global
_audit_creation_method     'from SHELXL97 CIF and IUCr SHELXL97-template'
_journal_date_recd_electronic     2010-09-09
_journal_date_accepted     2010-09-29
_journal_name_full     'Acta Crystallographica, Section E'
_journal_year     2010
_journal_volume     66
_journal_issue     11
_journal_page_first     o2720
_journal_page_last     o2720
_journal_paper_category     QO
_journal_coeditor_code     VM2044
_publ_contact_author_name     'Xingqin Zhou'
_publ_contact_author_address
;
Key Laboratory of Nuclear Medicine,
Ministry of Health, Jiangsu Key
Laboratory of Molecular Nuclear Medicine,
Jiangsu Institute of Nuclear Medicine,
Wuxi, Jiangsu 214063
People's Republic of China
;
_publ_contact_author_email     'xingqin118@126.com'
_publ_contact_author_fax     '86-510-85514482-3523'
_publ_contact_author_phone     '86-510-85513113'
_publ_section_title
;
5-(4-Methylphenyl)-2,3-diphenyl-5,6-dihydroimidazo[1,2-<i>c</i>]quinazoline
;
loop_
    _publ_author_name
    _publ_author_footnote
    _publ_author_address
    'Zhang, Jiankang' .
;
Key Laboratory of Nuclear Medicine,
Ministry of Health, Jiangsu Key Laboratory of Molecular Nuclear Medicine,
Jiangsu Institute of Nuclear Medicine,
Wuxi, Jiangsu 214063
People's Republic of China
;
    'Qin, Xiaofen' .
;
Key Laboratory of Nuclear Medicine,
Ministry of Health, Jiangsu Key Laboratory of Molecular Nuclear Medicine,
Jiangsu Institute of Nuclear Medicine,
Wuxi, Jiangsu 214063
People's Republic of China
;
    'Zhou, Xingqin' .
;
Key Laboratory of Nuclear Medicine,
Ministry of Health, Jiangsu Key Laboratory of Molecular Nuclear Medicine,
Jiangsu Institute of Nuclear Medicine,
Wuxi, Jiangsu 214063
People's Republic of China
;
data_I
_chemical_name_systematic
;
5-(4-Methylphenyl)-2,3-diphenyl-5,6-dihydroimidazo[1,2-<i>c</i>]quinazoline
;
_chemical_name_common     ?
_chemical_formula_moiety     'C29 H23 N3'
_chemical_formula_sum     'C29 H23 N3'
_chemical_formula_iupac     'C29 H23 N3'
_chemical_formula_weight     413.50
_chemical_melting_point     ?
_symmetry_cell_setting     monoclinic
_symmetry_space_group_name_H-M     'P 21/c'
_symmetry_space_group_name_Hall     '-P 2ybc'
loop_
    _symmetry_equiv_pos_as_xyz
    'x, y, z'
    '-x, y+1/2, -z+1/2'
    '-x, -y, -z'
    'x, -y-1/2, z-1/2'
_cell_length_a     16.006(4)
_cell_length_b     11.382(3)
_cell_length_c     11.906(3)
_cell_angle_alpha     90.00
_cell_angle_beta     91.810(4)
_cell_angle_gamma     90.00
_cell_volume     2167.8(10)
_cell_formula_units_Z     4
_cell_measurement_reflns_used     2039
_cell_measurement_theta_min     2.547
_cell_measurement_theta_max     23.202
_cell_measurement_temperature     298(2)
_exptl_crystal_description     block
_exptl_crystal_colour     yellow
_exptl_crystal_size_max     0.44
_exptl_crystal_size_mid     0.42
_exptl_crystal_size_min     0.33
_exptl_crystal_density_diffrn     1.267
_exptl_crystal_density_meas     ?
_exptl_crystal_density_method     'not measured'
_exptl_crystal_F_000     872
_exptl_absorpt_coefficient_mu     0.075
_exptl_absorpt_correction_type     multi-scan
_exptl_absorpt_process_details     '(SADABS; Sheldrick, 1996)'
_exptl_absorpt_correction_T_min     0.9677
_exptl_absorpt_correction_T_max     0.9757
_exptl_special_details
;
;
_diffrn_ambient_temperature     298(2)
_diffrn_radiation_type     MoK\a
_diffrn_radiation_wavelength     0.71073
_diffrn_radiation_source     'fine-focus sealed tube'
_diffrn_radiation_monochromator     graphite
_diffrn_measurement_device_type     'Bruker SMART CCD area-detector'
_diffrn_measurement_method     '\f and \w'
_diffrn_detector_area_resol_mean     ?
_diffrn_reflns_number     11276
_diffrn_reflns_av_R_equivalents     0.0382
_diffrn_reflns_av_sigmaI/netI     0.0491
_diffrn_reflns_theta_min     2.20
_diffrn_reflns_theta_max     25.01
_diffrn_reflns_theta_full     25.01
_diffrn_measured_fraction_theta_max     0.999
_diffrn_measured_fraction_theta_full     0.999
_diffrn_reflns_limit_h_min     -18
_diffrn_reflns_limit_h_max     19
_diffrn_reflns_limit_k_min     -10
_diffrn_reflns_limit_k_max     13
_diffrn_reflns_limit_l_min     -14
_diffrn_reflns_limit_l_max     14
_diffrn_standards_number     ?
_diffrn_standards_interval_count     ?
_diffrn_standards_interval_time     ?
_diffrn_standards_decay_%     ?
_refine_special_details
;
Refinement of <i>F</i>^2^ against ALL reflections. The weighted <i>R</i>-factor
<i>wR</i> and goodness of fit <i>S</i> are based on <i>F</i>^2^, conventional
<i>R</i>-factors <i>R</i> are based on <i>F</i>, with <i>F</i> set to zero for
negative <i>F</i>^2^. The threshold expression of <i>F</i>^2^ >
\s(<i>F</i>^2^) is used only for calculating <i>R</i>-factors(gt) <i>etc</i>.
and is not relevant to the choice of reflections for refinement.
<i>R</i>-factors based on <i>F</i>^2^ are statistically about twice as large
as those based on <i>F</i>, and <i>R</i>- factors based on ALL data will be
even larger.
;
_reflns_number_total     3819
_reflns_number_gt     2071
_reflns_threshold_expression     I>2sigma(I)
_refine_ls_structure_factor_coef     Fsqd
_refine_ls_matrix_type     full
_refine_ls_R_factor_all     0.1022
_refine_ls_R_factor_gt     0.0468
_refine_ls_wR_factor_gt     0.1112
_refine_ls_wR_factor_ref     0.1456
_refine_ls_goodness_of_fit_ref     0.954
_refine_ls_restrained_S_all     0.954
_refine_ls_number_reflns     3819
_refine_ls_number_parameters     289
_refine_ls_number_restraints     0
_refine_ls_hydrogen_treatment     constr
_refine_ls_weighting_scheme     calc
_refine_ls_weighting_details
         'calc w=1/[\s^2^(Fo^2^)+(0.0596P)^2^+0.8501P] where P=(Fo^2^+2Fc^2^)/3'
_atom_sites_solution_hydrogens     geom
_atom_sites_solution_primary     direct
_atom_sites_solution_secondary     difmap
_refine_ls_shift/su_max     0.000
_refine_ls_shift/su_mean     0.000
_refine_diff_density_max     0.211
_refine_diff_density_min     -0.245
_refine_ls_extinction_method     none
_refine_ls_extinction_coef     ?
loop_
    _atom_type_symbol
    _atom_type_description
    _atom_type_scat_dispersion_real
    _atom_type_scat_dispersion_imag
    _atom_type_scat_source
    'C' 'C' 0.0033 0.0016
                         'International Tables Vol C Tables 4.2.6.8 and 6.1.1.4'
    'H' 'H' 0.0000 0.0000
                         'International Tables Vol C Tables 4.2.6.8 and 6.1.1.4'
    'N' 'N' 0.0061 0.0033
                         'International Tables Vol C Tables 4.2.6.8 and 6.1.1.4'
_computing_data_collection     'SMART (Bruker, 1998)'
_computing_cell_refinement     'SAINT (Bruker, 1999)'
_computing_data_reduction     'SAINT (Bruker, 1999)'
_computing_structure_solution     'SHELXS97 (Sheldrick, 2008)'
_computing_structure_refinement     'SHELXL97 (Sheldrick, 2008)'
_computing_molecular_graphics     'SHELXTL (Sheldrick, 2008)'
_computing_publication_material     'SHELXTL (Sheldrick, 2008)'
loop_
    _atom_site_type_symbol
    _atom_site_label
    _atom_site_fract_x
    _atom_site_fract_y
    _atom_site_fract_z
    _atom_site_U_iso_or_equiv
    _atom_site_adp_type
    _atom_site_calc_flag
    _atom_site_refinement_flags
    _atom_site_occupancy
    _atom_site_disorder_assembly
    _atom_site_disorder_group
    N N1 0.14553(14) 0.83172(18) 0.85068(18) 0.0517(6) Uani d . 1 . .
    H H1A 0.1495 0.8943 0.8910 0.062 Uiso calc R 1 . .
    N N2 0.21849(13) 0.69225(17) 0.74512(16) 0.0418(5) Uani d . 1 . .
    N N3 0.16675(13) 0.59511(17) 0.59709(16) 0.0429(5) Uani d . 1 . .
    C C1 0.21383(16) 0.7487(2) 0.8563(2) 0.0442(6) Uani d . 1 . .
    H H1 0.2657 0.7927 0.8704 0.053 Uiso calc R 1 . .
    C C2 0.28310(15) 0.6234(2) 0.7078(2) 0.0421(6) Uani d . 1 . .
    C C3 0.24973(16) 0.5649(2) 0.6166(2) 0.0423(6) Uani d . 1 . .
    C C4 0.15000(16) 0.6717(2) 0.67723(19) 0.0405(6) Uani d . 1 . .
    C C5 0.07381(16) 0.7354(2) 0.6952(2) 0.0422(6) Uani d . 1 . .
    C C6 0.00388(17) 0.7246(2) 0.6248(2) 0.0513(7) Uani d . 1 . .
    H H6 0.0039 0.6710 0.5658 0.062 Uiso calc R 1 . .
    C C7 -0.06578(18) 0.7928(3) 0.6415(3) 0.0618(8) Uani d . 1 . .
    H H7 -0.1127 0.7855 0.5939 0.074 Uiso calc R 1 . .
    C C8 -0.06544(19) 0.8721(3) 0.7295(3) 0.0640(8) Uani d . 1 . .
    H H8 -0.1124 0.9181 0.7407 0.077 Uiso calc R 1 . .
    C C9 0.00313(19) 0.8838(2) 0.8003(2) 0.0576(8) Uani d . 1 . .
    H H9 0.0024 0.9371 0.8594 0.069 Uiso calc R 1 . .
    C C10 0.07411(17) 0.8157(2) 0.7839(2) 0.0455(7) Uani d . 1 . .
    C C11 0.20700(16) 0.6564(2) 0.9477(2) 0.0435(6) Uani d . 1 . .
    C C12 0.13376(18) 0.5960(2) 0.9621(2) 0.0557(7) Uani d . 1 . .
    H H12 0.0878 0.6108 0.9144 0.067 Uiso calc R 1 . .
    C C13 0.1277(2) 0.5138(2) 1.0465(2) 0.0653(8) Uani d . 1 . .
    H H13 0.0775 0.4742 1.0552 0.078 Uiso calc R 1 . .
    C C14 0.1946(2) 0.4892(2) 1.1179(2) 0.0602(8) Uani d . 1 . .
    C C15 0.2675(2) 0.5504(3) 1.1031(2) 0.0650(8) Uani d . 1 . .
    H H15 0.3134 0.5355 1.1508 0.078 Uiso calc R 1 . .
    C C16 0.27413(18) 0.6330(2) 1.0196(2) 0.0557(7) Uani d . 1 . .
    H H16 0.3242 0.6732 1.0116 0.067 Uiso calc R 1 . .
    C C17 0.1870(3) 0.4005(3) 1.2109(3) 0.0974(13) Uani d . 1 . .
    H H17A 0.1699 0.4394 1.2779 0.146 Uiso calc R 1 . .
    H H17B 0.2401 0.3631 1.2249 0.146 Uiso calc R 1 . .
    H H17C 0.1461 0.3424 1.1890 0.146 Uiso calc R 1 . .
    C C18 0.36672(16) 0.6215(2) 0.7620(2) 0.0451(6) Uani d . 1 . .
    C C19 0.41102(18) 0.7239(3) 0.7841(2) 0.0558(7) Uani d . 1 . .
    H H19 0.3885 0.7957 0.7613 0.067 Uiso calc R 1 . .
    C C20 0.48788(19) 0.7208(3) 0.8393(3) 0.0666(9) Uani d . 1 . .
    H H20 0.5163 0.7904 0.8552 0.080 Uiso calc R 1 . .
    C C21 0.5223(2) 0.6158(3) 0.8708(3) 0.0735(10) Uani d . 1 . .
    H H21 0.5742 0.6137 0.9083 0.088 Uiso calc R 1 . .
    C C22 0.48048(19) 0.5135(3) 0.8470(3) 0.0669(9) Uani d . 1 . .
    H H22 0.5046 0.4419 0.8673 0.080 Uiso calc R 1 . .
    C C23 0.40312(17) 0.5155(3) 0.7934(2) 0.0559(7) Uani d . 1 . .
    H H23 0.3751 0.4454 0.7781 0.067 Uiso calc R 1 . .
    C C24 0.29181(16) 0.4794(2) 0.5439(2) 0.0442(6) Uani d . 1 . .
    C C25 0.25755(18) 0.3695(2) 0.5252(2) 0.0576(8) Uani d . 1 . .
    H H25 0.2068 0.3504 0.5563 0.069 Uiso calc R 1 . .
    C C26 0.2981(2) 0.2877(3) 0.4605(3) 0.0681(9) Uani d . 1 . .
    H H26 0.2755 0.2131 0.4501 0.082 Uiso calc R 1 . .
    C C27 0.3716(2) 0.3166(3) 0.4118(3) 0.0672(9) Uani d . 1 . .
    H H27 0.3985 0.2619 0.3677 0.081 Uiso calc R 1 . .
    C C28 0.40545(19) 0.4259(3) 0.4280(2) 0.0649(8) Uani d . 1 . .
    H H28 0.4551 0.4457 0.3942 0.078 Uiso calc R 1 . .
    C C29 0.36592(17) 0.5066(2) 0.4945(2) 0.0551(7) Uani d . 1 . .
    H H29 0.3897 0.5804 0.5061 0.066 Uiso calc R 1 . .
loop_
    _atom_site_aniso_label
    _atom_site_aniso_U_11
    _atom_site_aniso_U_22
    _atom_site_aniso_U_33
    _atom_site_aniso_U_12
    _atom_site_aniso_U_13
    _atom_site_aniso_U_23
    N1 0.0703(16) 0.0421(13) 0.0425(13) 0.0085(11) 0.0006(12) -0.0063(10)
    N2 0.0491(13) 0.0440(12) 0.0324(11) 0.0006(10) 0.0024(10) 0.0010(9)
    N3 0.0507(14) 0.0441(12) 0.0340(12) 0.0021(10) 0.0050(10) 0.0018(10)
    C1 0.0535(16) 0.0445(15) 0.0346(14) -0.0002(12) 0.0033(12) -0.0062(11)
    C2 0.0477(15) 0.0454(15) 0.0334(14) 0.0028(12) 0.0050(12) 0.0000(12)
    C3 0.0496(16) 0.0445(15) 0.0329(14) 0.0021(12) 0.0036(12) 0.0033(11)
    C4 0.0503(16) 0.0407(14) 0.0305(13) -0.0015(12) 0.0033(12) 0.0042(11)
    C5 0.0512(16) 0.0418(15) 0.0339(14) 0.0035(12) 0.0053(12) 0.0050(11)
    C6 0.0566(18) 0.0525(17) 0.0451(16) 0.0021(14) 0.0042(14) 0.0006(13)
    C7 0.0556(19) 0.068(2) 0.062(2) 0.0059(15) -0.0002(15) 0.0038(16)
    C8 0.063(2) 0.064(2) 0.066(2) 0.0167(16) 0.0109(17) 0.0087(17)
    C9 0.075(2) 0.0488(17) 0.0493(17) 0.0156(15) 0.0106(16) 0.0018(13)
    C10 0.0578(17) 0.0447(16) 0.0344(14) 0.0039(13) 0.0066(13) 0.0068(12)
    C11 0.0543(17) 0.0443(15) 0.0320(14) 0.0011(13) 0.0039(12) -0.0035(11)
    C12 0.0635(19) 0.0603(19) 0.0433(16) -0.0044(15) 0.0001(14) 0.0024(14)
    C13 0.086(2) 0.0592(19) 0.0513(18) -0.0121(16) 0.0100(17) 0.0038(15)
    C14 0.094(2) 0.0461(17) 0.0404(17) 0.0115(17) 0.0076(17) 0.0023(13)
    C15 0.081(2) 0.067(2) 0.0462(18) 0.0185(18) -0.0051(16) 0.0047(15)
    C16 0.0615(19) 0.0587(18) 0.0466(17) 0.0031(14) -0.0012(14) -0.0018(14)
    C17 0.170(4) 0.064(2) 0.060(2) 0.014(2) 0.019(2) 0.0197(17)
    C18 0.0500(16) 0.0529(17) 0.0327(14) 0.0012(13) 0.0044(12) 0.0007(12)
    C19 0.0572(18) 0.0603(19) 0.0500(17) -0.0040(15) 0.0028(14) 0.0028(14)
    C20 0.057(2) 0.081(2) 0.062(2) -0.0118(17) 0.0015(16) -0.0113(17)
    C21 0.0548(19) 0.104(3) 0.061(2) 0.008(2) -0.0094(16) -0.0104(19)
    C22 0.064(2) 0.075(2) 0.061(2) 0.0153(17) -0.0085(16) -0.0006(17)
    C23 0.0582(19) 0.0602(19) 0.0491(17) 0.0064(15) -0.0012(14) -0.0014(14)
    C24 0.0511(16) 0.0485(16) 0.0329(14) 0.0051(13) 0.0009(12) 0.0003(12)
    C25 0.0598(18) 0.0563(18) 0.0571(18) -0.0021(14) 0.0085(15) -0.0087(14)
    C26 0.078(2) 0.0559(19) 0.071(2) 0.0020(16) 0.0070(19) -0.0143(16)
    C27 0.070(2) 0.072(2) 0.059(2) 0.0176(18) 0.0056(17) -0.0183(16)
    C28 0.0555(18) 0.082(2) 0.0580(19) 0.0029(17) 0.0165(15) -0.0093(17)
    C29 0.0583(19) 0.0591(18) 0.0484(17) -0.0034(14) 0.0104(15) -0.0071(14)
_geom_special_details
;
All e.s.d.'s (except the e.s.d. in the dihedral angle between two l.s. planes)
are estimated using the full covariance matrix. The cell e.s.d.'s are taken
into account individually in the estimation of e.s.d.'s in distances, angles
and torsion angles; correlations between e.s.d.'s in cell parameters are only
used when they are defined by crystal symmetry. An approximate (isotropic)
treatment of cell e.s.d.'s is used for estimating e.s.d.'s involving l.s.
planes.
;
loop_
    _geom_bond_atom_site_label_1
    _geom_bond_atom_site_label_2
    _geom_bond_site_symmetry_2
    _geom_bond_distance
    _geom_bond_publ_flag
    N1 C10 . 1.384(3) ?
    N1 C1 . 1.445(3) ?
    N1 H1A . 0.8600 ?
    N2 C4 . 1.362(3) ?
    N2 C2 . 1.382(3) ?
    N2 C1 . 1.475(3) ?
    N3 C4 . 1.326(3) ?
    N3 C3 . 1.384(3) ?
    C1 C11 . 1.519(3) ?
    C1 H1 . 0.9800 ?
    C2 C3 . 1.368(3) ?
    C2 C18 . 1.468(3) ?
    C3 C24 . 1.478(3) ?
    C4 C5 . 1.440(3) ?
    C5 C6 . 1.383(3) ?
    C5 C10 . 1.396(3) ?
    C6 C7 . 1.378(4) ?
    C6 H6 . 0.9300 ?
    C7 C8 . 1.382(4) ?
    C7 H7 . 0.9300 ?
    C8 C9 . 1.369(4) ?
    C8 H8 . 0.9300 ?
    C9 C10 . 1.394(4) ?
    C9 H9 . 0.9300 ?
    C11 C12 . 1.374(4) ?
    C11 C16 . 1.379(3) ?
    C12 C13 . 1.379(4) ?
    C12 H12 . 0.9300 ?
    C13 C14 . 1.374(4) ?
    C13 H13 . 0.9300 ?
    C14 C15 . 1.374(4) ?
    C14 C17 . 1.506(4) ?
    C15 C16 . 1.375(4) ?
    C15 H15 . 0.9300 ?
    C16 H16 . 0.9300 ?
    C17 H17A . 0.9600 ?
    C17 H17B . 0.9600 ?
    C17 H17C . 0.9600 ?
    C18 C23 . 1.387(3) ?
    C18 C19 . 1.385(4) ?
    C19 C20 . 1.377(4) ?
    C19 H19 . 0.9300 ?
    C20 C21 . 1.365(4) ?
    C20 H20 . 0.9300 ?
    C21 C22 . 1.368(4) ?
    C21 H21 . 0.9300 ?
    C22 C23 . 1.375(4) ?
    C22 H22 . 0.9300 ?
    C23 H23 . 0.9300 ?
    C24 C29 . 1.376(3) ?
    C24 C25 . 1.381(4) ?
    C25 C26 . 1.384(4) ?
    C25 H25 . 0.9300 ?
    C26 C27 . 1.366(4) ?
    C26 H26 . 0.9300 ?
    C27 C28 . 1.368(4) ?
    C27 H27 . 0.9300 ?
    C28 C29 . 1.380(4) ?
    C28 H28 . 0.9300 ?
    C29 H29 . 0.9300 ?
loop_
    _geom_angle_atom_site_label_1
    _geom_angle_atom_site_label_2
    _geom_angle_atom_site_label_3
    _geom_angle_site_symmetry_1
    _geom_angle_site_symmetry_3
    _geom_angle
    _geom_angle_publ_flag
    C10 N1 C1 . . 123.4(2) ?
    C10 N1 H1A . . 118.3 ?
    C1 N1 H1A . . 118.3 ?
    C4 N2 C2 . . 108.0(2) ?
    C4 N2 C1 . . 123.0(2) ?
    C2 N2 C1 . . 126.5(2) ?
    C4 N3 C3 . . 104.9(2) ?
    N1 C1 N2 . . 107.7(2) ?
    N1 C1 C11 . . 114.4(2) ?
    N2 C1 C11 . . 110.40(19) ?
    N1 C1 H1 . . 108.1 ?
    N2 C1 H1 . . 108.1 ?
    C11 C1 H1 . . 108.1 ?
    C3 C2 N2 . . 104.7(2) ?
    C3 C2 C18 . . 132.0(2) ?
    N2 C2 C18 . . 123.2(2) ?
    C2 C3 N3 . . 111.1(2) ?
    C2 C3 C24 . . 127.7(2) ?
    N3 C3 C24 . . 121.2(2) ?
    N3 C4 N2 . . 111.3(2) ?
    N3 C4 C5 . . 129.0(2) ?
    N2 C4 C5 . . 119.7(2) ?
    C6 C5 C10 . . 120.0(2) ?
    C6 C5 C4 . . 122.5(2) ?
    C10 C5 C4 . . 117.4(2) ?
    C7 C6 C5 . . 120.4(3) ?
    C7 C6 H6 . . 119.8 ?
    C5 C6 H6 . . 119.8 ?
    C6 C7 C8 . . 119.5(3) ?
    C6 C7 H7 . . 120.2 ?
    C8 C7 H7 . . 120.2 ?
    C9 C8 C7 . . 120.9(3) ?
    C9 C8 H8 . . 119.5 ?
    C7 C8 H8 . . 119.5 ?
    C8 C9 C10 . . 120.0(3) ?
    C8 C9 H9 . . 120.0 ?
    C10 C9 H9 . . 120.0 ?
    N1 C10 C5 . . 120.2(2) ?
    N1 C10 C9 . . 120.6(2) ?
    C5 C10 C9 . . 119.1(3) ?
    C12 C11 C16 . . 118.5(2) ?
    C12 C11 C1 . . 121.1(2) ?
    C16 C11 C1 . . 120.4(2) ?
    C11 C12 C13 . . 120.6(3) ?
    C11 C12 H12 . . 119.7 ?
    C13 C12 H12 . . 119.7 ?
    C14 C13 C12 . . 121.2(3) ?
    C14 C13 H13 . . 119.4 ?
    C12 C13 H13 . . 119.4 ?
    C15 C14 C13 . . 117.7(3) ?
    C15 C14 C17 . . 121.5(3) ?
    C13 C14 C17 . . 120.8(3) ?
    C14 C15 C16 . . 121.6(3) ?
    C14 C15 H15 . . 119.2 ?
    C16 C15 H15 . . 119.2 ?
    C15 C16 C11 . . 120.3(3) ?
    C15 C16 H16 . . 119.8 ?
    C11 C16 H16 . . 119.8 ?
    C14 C17 H17A . . 109.5 ?
    C14 C17 H17B . . 109.5 ?
    H17A C17 H17B . . 109.5 ?
    C14 C17 H17C . . 109.5 ?
    H17A C17 H17C . . 109.5 ?
    H17B C17 H17C . . 109.5 ?
    C23 C18 C19 . . 118.2(3) ?
    C23 C18 C2 . . 120.0(2) ?
    C19 C18 C2 . . 121.7(2) ?
    C20 C19 C18 . . 120.9(3) ?
    C20 C19 H19 . . 119.5 ?
    C18 C19 H19 . . 119.5 ?
    C21 C20 C19 . . 120.0(3) ?
    C21 C20 H20 . . 120.0 ?
    C19 C20 H20 . . 120.0 ?
    C22 C21 C20 . . 119.9(3) ?
    C22 C21 H21 . . 120.1 ?
    C20 C21 H21 . . 120.1 ?
    C21 C22 C23 . . 120.7(3) ?
    C21 C22 H22 . . 119.7 ?
    C23 C22 H22 . . 119.7 ?
    C22 C23 C18 . . 120.2(3) ?
    C22 C23 H23 . . 119.9 ?
    C18 C23 H23 . . 119.9 ?
    C29 C24 C25 . . 118.6(2) ?
    C29 C24 C3 . . 121.1(2) ?
    C25 C24 C3 . . 120.3(2) ?
    C24 C25 C26 . . 120.6(3) ?
    C24 C25 H25 . . 119.7 ?
    C26 C25 H25 . . 119.7 ?
    C27 C26 C25 . . 119.9(3) ?
    C27 C26 H26 . . 120.0 ?
    C25 C26 H26 . . 120.0 ?
    C26 C27 C28 . . 120.1(3) ?
    C26 C27 H27 . . 119.9 ?
    C28 C27 H27 . . 119.9 ?
    C27 C28 C29 . . 120.0(3) ?
    C27 C28 H28 . . 120.0 ?
    C29 C28 H28 . . 120.0 ?
    C24 C29 C28 . . 120.8(3) ?
    C24 C29 H29 . . 119.6 ?
    C28 C29 H29 . . 119.6 ?
loop_
    _geom_torsion_atom_site_label_1
    _geom_torsion_atom_site_label_2
    _geom_torsion_atom_site_label_3
    _geom_torsion_atom_site_label_4
    _geom_torsion_site_symmetry_1
    _geom_torsion_site_symmetry_2
    _geom_torsion_site_symmetry_3
    _geom_torsion_site_symmetry_4
    _geom_torsion
    _geom_torsion_publ_flag
    C10 N1 C1 N2 . . . . 31.9(3) ?
    C10 N1 C1 C11 . . . . -91.3(3) ?
    C4 N2 C1 N1 . . . . -32.5(3) ?
    C2 N2 C1 N1 . . . . 167.7(2) ?
    C4 N2 C1 C11 . . . . 93.1(3) ?
    C2 N2 C1 C11 . . . . -66.8(3) ?
    C4 N2 C2 C3 . . . . 0.7(3) ?
    C1 N2 C2 C3 . . . . 163.1(2) ?
    C4 N2 C2 C18 . . . . -179.2(2) ?
    C1 N2 C2 C18 . . . . -16.9(4) ?
    N2 C2 C3 N3 . . . . -0.3(3) ?
    C18 C2 C3 N3 . . . . 179.7(2) ?
    N2 C2 C3 C24 . . . . 179.8(2) ?
    C18 C2 C3 C24 . . . . -0.3(5) ?
    C4 N3 C3 C2 . . . . -0.3(3) ?
    C4 N3 C3 C24 . . . . 179.7(2) ?
    C3 N3 C4 N2 . . . . 0.8(3) ?
    C3 N3 C4 C5 . . . . 177.5(2) ?
    C2 N2 C4 N3 . . . . -1.0(3) ?
    C1 N2 C4 N3 . . . . -164.1(2) ?
    C2 N2 C4 C5 . . . . -178.0(2) ?
    C1 N2 C4 C5 . . . . 18.9(3) ?
    N3 C4 C5 C6 . . . . -0.9(4) ?
    N2 C4 C5 C6 . . . . 175.5(2) ?
    N3 C4 C5 C10 . . . . -177.0(2) ?
    N2 C4 C5 C10 . . . . -0.5(3) ?
    C10 C5 C6 C7 . . . . 0.0(4) ?
    C4 C5 C6 C7 . . . . -176.0(2) ?
    C5 C6 C7 C8 . . . . -0.1(4) ?
    C6 C7 C8 C9 . . . . -0.1(4) ?
    C7 C8 C9 C10 . . . . 0.4(4) ?
    C1 N1 C10 C5 . . . . -17.9(4) ?
    C1 N1 C10 C9 . . . . 165.5(2) ?
    C6 C5 C10 N1 . . . . -176.3(2) ?
    C4 C5 C10 N1 . . . . -0.2(3) ?
    C6 C5 C10 C9 . . . . 0.4(4) ?
    C4 C5 C10 C9 . . . . 176.5(2) ?
    C8 C9 C10 N1 . . . . 176.1(2) ?
    C8 C9 C10 C5 . . . . -0.5(4) ?
    N1 C1 C11 C12 . . . . 47.4(3) ?
    N2 C1 C11 C12 . . . . -74.2(3) ?
    N1 C1 C11 C16 . . . . -131.4(3) ?
    N2 C1 C11 C16 . . . . 106.9(3) ?
    C16 C11 C12 C13 . . . . -0.1(4) ?
    C1 C11 C12 C13 . . . . -179.0(2) ?
    C11 C12 C13 C14 . . . . -0.5(4) ?
    C12 C13 C14 C15 . . . . 0.7(4) ?
    C12 C13 C14 C17 . . . . 179.1(3) ?
    C13 C14 C15 C16 . . . . -0.4(4) ?
    C17 C14 C15 C16 . . . . -178.8(3) ?
    C14 C15 C16 C11 . . . . -0.2(4) ?
    C12 C11 C16 C15 . . . . 0.4(4) ?
    C1 C11 C16 C15 . . . . 179.3(2) ?
    C3 C2 C18 C23 . . . . -52.0(4) ?
    N2 C2 C18 C23 . . . . 127.9(3) ?
    C3 C2 C18 C19 . . . . 128.5(3) ?
    N2 C2 C18 C19 . . . . -51.6(4) ?
    C23 C18 C19 C20 . . . . -2.3(4) ?
    C2 C18 C19 C20 . . . . 177.2(2) ?
    C18 C19 C20 C21 . . . . 1.5(4) ?
    C19 C20 C21 C22 . . . . 0.2(5) ?
    C20 C21 C22 C23 . . . . -1.2(5) ?
    C21 C22 C23 C18 . . . . 0.4(5) ?
    C19 C18 C23 C22 . . . . 1.3(4) ?
    C2 C18 C23 C22 . . . . -178.2(3) ?
    C2 C3 C24 C29 . . . . -53.1(4) ?
    N3 C3 C24 C29 . . . . 127.0(3) ?
    C2 C3 C24 C25 . . . . 126.2(3) ?
    N3 C3 C24 C25 . . . . -53.7(3) ?
    C29 C24 C25 C26 . . . . 1.7(4) ?
    C3 C24 C25 C26 . . . . -177.7(3) ?
    C24 C25 C26 C27 . . . . -1.9(4) ?
    C25 C26 C27 C28 . . . . 0.7(5) ?
    C26 C27 C28 C29 . . . . 0.7(5) ?
    C25 C24 C29 C28 . . . . -0.2(4) ?
    C3 C24 C29 C28 . . . . 179.1(2) ?
    C27 C28 C29 C24 . . . . -0.9(4) ?
loop_
    _geom_hbond_atom_site_label_D
    _geom_hbond_atom_site_label_H
    _geom_hbond_atom_site_label_A
    _geom_hbond_site_symmetry_A
    _geom_hbond_distance_DH
    _geom_hbond_distance_HA
    _geom_hbond_distance_DA
    _geom_hbond_angle_DHA
    N1 H1A N3 4_576 0.86 2.46 3.058(3) 126.9
