# Supplementary material for: 5-(4-Methyl­phen­yl)-2,3-diphenyl-5,6-dihydro­imidazo[1,2-c]quinazoline
Source: Acta Crystallogr Sect E Struct Rep Online. 2010 Oct 9;66(Pt 11):o2720. doi: 10.1107/S1600536810038961 (PMC3009266; doi:10.1107/S1600536810038961)
Supplement: Supplementary file 2 [file e-66-o2720-Isup2.hkl]

# 
# h,k,l, Fc-squared, Fo-squared, sigma(Fo-squared) and status flag 
# 
data_I
_shelx_title ' 051116g in P2(1)/c' 
_shelx_refln_list_code          4 
_shelx_F_calc_maximum      150.54 
_exptl_crystal_F_000       872.00 
_reflns_d_resolution_high  0.8406 
 
loop_ 
 _symmetry_equiv_pos_as_xyz 
 'x, y, z' 
 '-x, y+1/2, -z+1/2' 
 '-x, -y, -z' 
 'x, -y-1/2, z-1/2' 
 
_cell_length_a    16.0056 
_cell_length_b    11.3822 
_cell_length_c    11.9055 
_cell_angle_alpha  90.000 
_cell_angle_beta   91.810 
_cell_angle_gamma  90.000 
 
_shelx_F_squared_multiplier     1.000 
 
loop_ 
 _refln_index_h 
 _refln_index_k 
 _refln_index_l 
 _refln_F_squared_calc 
 _refln_F_squared_meas 
 _refln_F_squared_sigma 
 _refln_observed_status 
   2   0   0     6300.93     5863.59     59.30 o 
   3   0   0     2677.48     2383.05     23.03 o 
   4   0   0      702.15      690.47     13.64 o 
   5   0   0      422.91      402.56     11.63 o 
   6   0   0      137.24      144.33      7.98 o 
   7   0   0        8.91        1.60      4.00 o 
   8   0   0     1882.01     1965.98     46.28 o 
   9   0   0     3748.46     3871.38     70.88 o 
  10   0   0      474.72      473.23     25.88 o 
  11   0   0       24.73       12.66     10.02 o 
  12   0   0        2.40       -2.73      8.27 o 
  13   0   0      328.37      299.08     24.44 o 
  14   0   0     1348.37     1339.93     52.47 o 
  15   0   0      398.60      376.87     30.20 o 
  16   0   0        2.26       -5.57     11.67 o 
  17   0   0       31.52       29.85     16.10 o 
  18   0   0       12.45        7.96     14.53 o 
  19   0   0       46.78       57.24     21.23 o 
   1   1   0    14190.16    13465.86    146.95 o 
   2   1   0     6191.69     5997.10     24.13 o 
   3   1   0      246.58      187.27      4.31 o 
   4   1   0     2893.94     2696.69     16.68 o 
   5   1   0      114.34      123.38      4.53 o 
   6   1   0       36.78       42.59      4.78 o 
   7   1   0       81.25       87.02      9.87 o 
   8   1   0       16.35       16.72      3.51 o 
   9   1   0       35.36       39.46      4.98 o 
  10   1   0      128.04      123.80      7.45 o 
  11   1   0        0.31       -0.80      3.29 o 
  12   1   0       54.63       49.85     13.53 o 
  13   1   0       65.56       60.53     11.63 o 
  14   1   0        1.95        0.85      7.63 o 
  15   1   0      533.92      517.72     24.46 o 
  16   1   0       67.81       76.91     16.96 o 
  17   1   0       10.41       24.18     11.33 o 
  18   1   0       19.98       25.64     12.00 o 
   0   2   0      642.18      556.91     14.61 o 
   1   2   0     5153.17     5083.76     24.71 o 
   2   2   0     1619.30     1691.99     11.59 o 
   3   2   0      211.90      181.92      4.20 o 
   4   2   0      644.51      548.02      7.63 o 
   5   2   0       16.33       16.32      2.45 o 
   6   2   0      147.05      124.69      4.49 o 
   7   2   0     1229.23     1295.98     15.95 o 
   8   2   0      508.97      536.08     11.51 o 
   9   2   0      186.78      181.74      7.38 o 
  10   2   0       49.09       48.68      5.90 o 
  11   2   0       95.95      113.05      8.44 o 
  12   2   0       33.75       29.20      5.73 o 
  13   2   0      308.70      329.09     14.87 o 
  14   2   0      523.60      521.38     23.83 o 
  15   2   0       21.88       17.36      9.62 o 
  16   2   0        0.62       -6.77      7.69 o 
  17   2   0       21.46       12.95     10.83 o 
  18   2   0       17.20       17.11     11.21 o 
   1   3   0      584.45      551.84      6.13 o 
   2   3   0       66.12       74.60      2.94 o 
   3   3   0     1476.07     1576.73     13.24 o 
   4   3   0     1967.83     1902.62     15.69 o 
   5   3   0     2095.62     2149.53     17.89 o 
   6   3   0     1620.84     1604.80     16.17 o 
   7   3   0       98.79      108.73      7.35 o 
   8   3   0     1066.95     1159.24     15.20 o 
   9   3   0      840.47      873.85     13.84 o 
  10   3   0      123.89      137.91     10.40 o 
  11   3   0       52.72       58.77      7.05 o 
  12   3   0      305.59      307.86     16.14 o 
  13   3   0       54.03       70.49     10.25 o 
  14   3   0       71.65       66.10     10.37 o 
  15   3   0       87.78       79.01     13.46 o 
  16   3   0        8.19        6.76      9.09 o 
  17   3   0        0.11        4.39     10.18 o 
  18   3   0        0.21        0.84     10.73 o 
   0   4   0       22.76       18.21      4.06 o 
   1   4   0     1573.34     1576.60     15.45 o 
   2   4   0     1377.36     1330.64     12.42 o 
   3   4   0      164.80      164.48      4.82 o 
   4   4   0        8.11        2.85      2.15 o 
   5   4   0        0.01       -1.95      1.95 o 
   6   4   0      209.94      231.44      6.67 o 
   7   4   0      716.27      720.82     11.99 o 
   8   4   0      104.59      130.40      7.34 o 
   9   4   0      168.49      179.01      6.94 o 
  10   4   0      753.99      731.01     13.85 o 
  11   4   0      240.76      247.94      8.82 o 
  12   4   0        5.15        6.90      4.96 o 
  13   4   0        2.03       -2.53      5.90 o 
  14   4   0        4.26       -5.97      6.34 o 
  15   4   0        0.16       -4.69      6.33 o 
  16   4   0        0.34       -6.36      7.28 o 
  17   4   0       21.85       20.04     11.22 o 
  18   4   0        7.59        1.45     10.22 o 
   1   5   0       48.70       58.37      3.17 o 
   2   5   0       57.82       72.53      3.98 o 
   3   5   0       58.02       57.60      4.13 o 
   4   5   0        0.27        0.35      2.19 o 
   5   5   0     1429.05     1571.09     27.36 o 
   6   5   0      164.57      161.92      6.11 o 
   7   5   0      250.85      244.21      7.59 o 
   8   5   0      286.16      282.16      8.50 o 
   9   5   0      131.76      131.54      7.91 o 
  10   5   0        1.56        0.20      3.67 o 
  11   5   0       58.49       50.16      6.13 o 
  12   5   0       16.79       24.30      6.14 o 
  13   5   0      271.91      266.66     14.15 o 
  14   5   0       40.63       42.80      9.91 o 
  15   5   0       35.03       33.22      9.38 o 
  16   5   0        0.15       -5.41      7.45 o 
  17   5   0       51.40       57.94     19.64 o 
   0   6   0      251.91      252.21      9.31 o 
   1   6   0       11.53       10.04      2.37 o 
   2   6   0      290.12      291.33      7.47 o 
   3   6   0       35.97       35.51      3.83 o 
   4   6   0      433.48      450.01      9.18 o 
   5   6   0       56.72       55.64      4.99 o 
   6   6   0       51.73       47.58      4.97 o 
   7   6   0       71.78       71.39      6.85 o 
   8   6   0        2.85        0.13      3.43 o 
   9   6   0        5.27        9.19      4.04 o 
  10   6   0       13.68        8.88      4.62 o 
  11   6   0        2.51       -1.06      4.33 o 
  12   6   0      273.32      265.14     11.66 o 
  13   6   0        8.49        0.64      6.58 o 
  14   6   0       54.04       43.76      9.74 o 
  15   6   0        0.28       -5.75      7.13 o 
  16   6   0        2.58       -1.80      7.73 o 
  17   6   0       24.50       19.04     10.24 o 
   1   7   0        9.76        5.49      2.45 o 
   2   7   0      309.91      314.42      9.19 o 
   3   7   0        0.04       -2.51      2.51 o 
   4   7   0      177.59      174.28      7.82 o 
   5   7   0       63.70       63.82      6.91 o 
   6   7   0       12.91       12.14      3.82 o 
   7   7   0       13.18        5.77      3.60 o 
   8   7   0       40.21       40.31      5.61 o 
   9   7   0       51.80       50.79      6.13 o 
  10   7   0       73.32       61.90      6.91 o 
  11   7   0       63.93       42.68      7.72 o 
  12   7   0      126.89      125.19     11.26 o 
  13   7   0       30.60       25.17      8.69 o 
  14   7   0       40.95       38.00      9.71 o 
  15   7   0        0.00       -3.99      9.99 o 
  16   7   0       14.86       15.51     12.76 o 
   0   8   0      674.36      659.56     32.33 o 
   1   8   0       20.93        7.22      6.58 o 
   2   8   0       17.34       13.10      5.04 o 
   3   8   0       74.63       69.29      8.72 o 
   4   8   0       80.64       71.43     15.55 o 
   5   8   0        0.05        1.08      4.87 o 
   6   8   0       36.84       42.69      7.62 o 
   7   8   0        0.00        2.73      4.37 o 
   8   8   0        3.20       -2.41      4.55 o 
   9   8   0       13.91        7.48      5.29 o 
  10   8   0      107.33      108.68     10.55 o 
  11   8   0      157.03      136.95     33.71 o 
  12   8   0       37.53       49.22     11.90 o 
  13   8   0       14.31        8.48     10.10 o 
  14   8   0       13.29       13.65     10.82 o 
  15   8   0       12.08        5.57     15.76 o 
   1   9   0        3.28        2.08      6.77 o 
   2   9   0      320.29      295.58     13.12 o 
   3   9   0       52.93       57.30      8.86 o 
   4   9   0        3.95        4.05      5.37 o 
   5   9   0        0.47       -1.40      5.05 o 
   6   9   0       27.07       19.95      7.09 o 
   7   9   0       24.18       12.26      6.57 o 
   8   9   0        4.75       -1.98      5.61 o 
   9   9   0        9.93        1.83      6.60 o 
  10   9   0        4.50       -3.45      6.41 o 
  11   9   0       79.56       72.79     20.60 o 
  12   9   0        5.00       -4.88      9.33 o 
  13   9   0        8.56       -0.22     16.08 o 
  14   9   0       18.04       15.30     16.83 o 
   0  10   0      316.33      293.84     25.55 o 
   1  10   0        0.23       -4.78      6.65 o 
   2  10   0       43.17       63.18      9.39 o 
   3  10   0        4.51        1.56      6.03 o 
   4  10   0      112.10      149.60     13.54 o 
   5  10   0        5.43        6.73      6.44 o 
   6  10   0      138.18      169.69     14.17 o 
   7  10   0        0.52       -6.26      6.26 o 
   8  10   0        0.09       -6.24      6.24 o 
   9  10   0       11.96        3.56      7.58 o 
  10  10   0        4.07        4.67      8.20 o 
  11  10   0        0.40       -0.29     12.62 o 
  12  10   0        7.12       12.69     14.15 o 
   1  11   0      120.93      142.55     17.69 o 
   2  11   0      166.40      153.23     18.72 o 
   3  11   0      106.46       93.59     15.50 o 
   4  11   0        1.54       -5.68      7.33 o 
   5  11   0       24.52       18.06      9.73 o 
   6  11   0        0.10       -0.02      8.52 o 
   7  11   0       52.69       41.77     11.57 o 
   8  11   0        1.52       -2.59      8.35 o 
   9  11   0       12.07        0.09      9.95 o 
  10  11   0        4.79       -3.61      9.71 o 
  11  11   0       12.23       13.11     13.57 o 
   0  12   0        7.41       -3.04     11.78 o 
   1  12   0       20.80        8.94     10.40 o 
   2  12   0       11.01        8.57     11.68 o 
   3  12   0      319.42      324.47     30.20 o 
   4  12   0      201.27      219.27     37.98 o 
   5  12   0       78.35       91.20     17.51 o 
   6  12   0       39.89       32.01     12.59 o 
   7  12   0        6.67       -8.99      8.99 o 
   8  12   0        3.11       -9.07      9.07 o 
   1  13   0       26.64       21.74     12.25 o 
   2  13   0      146.32      156.17     38.51 o 
   3  13   0      103.95      141.92     19.64 o 
   4  13   0        5.19        1.73     10.26 o 
   5  13   0       23.94        9.00     11.64 o 
 -18   1   1        0.09       -7.36      8.41 o 
 -17   1   1        5.47       -1.40      8.03 o 
 -16   1   1       24.03       10.31     13.03 o 
 -15   1   1       87.42       71.57     13.83 o 
 -14   1   1        0.01       -6.15      6.15 o 
 -13   1   1      106.78      132.55     15.44 o 
 -12   1   1        2.94       -1.18      6.10 o 
 -11   1   1       63.12       47.38      9.26 o 
 -10   1   1      260.97      225.14     12.90 o 
  -9   1   1       95.02       90.44     10.49 o 
  -8   1   1      100.31      123.33      8.83 o 
  -7   1   1       11.63       17.20      4.35 o 
  -6   1   1       22.12       12.97      3.62 o 
  -5   1   1     2794.66     2463.05     24.04 o 
  -4   1   1       12.23        3.99      2.05 o 
  -3   1   1     8730.03     8533.37     38.03 o 
  -2   1   1     3103.89     2854.35     16.77 o 
  -1   1   1       26.79       38.21      2.01 o 
   0   1   1       21.29       24.28      1.94 o 
   1   1   1     2389.20     2290.71     15.60 o 
   2   1   1       12.01       12.43      1.49 o 
   3   1   1     3522.66     3350.45     24.99 o 
   4   1   1      986.07      882.10      7.74 o 
   5   1   1      495.80      511.09      6.40 o 
   6   1   1       70.41       66.20      4.50 o 
   7   1   1     1003.69     1041.81     17.83 o 
   8   1   1        0.00       -2.26      2.26 o 
   9   1   1      322.01      341.69      9.13 o 
  10   1   1        0.97       -0.37      2.85 o 
  11   1   1      139.33      196.84     14.15 o 
  12   1   1      338.34      297.87     13.51 o 
  13   1   1      214.68      228.24     16.07 o 
  14   1   1        7.46       -3.89      7.42 o 
  15   1   1      266.54      279.40     18.91 o 
  16   1   1       23.96       23.22     10.50 o 
  17   1   1       27.60       19.18     10.66 o 
  18   1   1        1.81       -2.90      9.50 o 
 -18   2   1        9.39        8.62     10.94 o 
 -17   2   1        0.32       -8.09      8.09 o 
 -16   2   1        9.07        1.95      8.75 o 
 -15   2   1      101.24       98.39     15.20 o 
 -14   2   1      125.63      144.82     16.92 o 
 -13   2   1      134.53      175.26     13.16 o 
 -12   2   1        0.14       -3.62      4.35 o 
 -11   2   1      269.08      269.79     10.06 o 
 -10   2   1      199.36      186.03      8.15 o 
  -9   2   1      171.75      160.95      7.22 o 
  -8   2   1      208.00      185.46      7.15 o 
  -7   2   1     1552.34     1530.85     16.56 o 
  -6   2   1      230.31      203.25      5.83 o 
  -5   2   1     3187.14     3279.15     22.10 o 
  -4   2   1      198.30      175.89      4.85 o 
  -3   2   1     7582.46     7912.96     38.18 o 
  -2   2   1    14998.74    15272.12     55.41 o 
  -1   2   1     1264.64     1237.39     10.55 o 
   0   2   1     7036.25     7003.37    150.14 o 
   1   2   1    16788.94    15712.13     70.62 o 
   2   2   1      135.34      113.62      3.17 o 
   3   2   1      344.28      305.39      5.26 o 
   4   2   1      555.82      549.95      7.47 o 
   5   2   1      246.77      251.09      5.80 o 
   6   2   1      614.55      551.08      8.49 o 
   7   2   1      756.80      714.67     10.28 o 
   8   2   1       82.43       81.94      6.08 o 
   9   2   1        2.36        0.06      2.90 o 
  10   2   1        0.37       -1.51      3.15 o 
  11   2   1      300.98      256.56      9.34 o 
  12   2   1      297.12      263.20     14.15 o 
  13   2   1       22.99       16.87      9.47 o 
  14   2   1       85.47       73.88     11.16 o 
  15   2   1       75.70       82.08     12.04 o 
  16   2   1      171.72      197.06     21.09 o 
  17   2   1        0.11       -8.15      8.15 o 
  18   2   1        0.01       -7.12      8.84 o 
 -18   3   1        4.49       -5.67     10.65 o 
 -17   3   1       16.33       10.06     10.42 o 
 -16   3   1       10.64        5.45      9.60 o 
 -15   3   1       46.40       59.87     13.11 o 
 -14   3   1       20.37       12.20      8.83 o 
 -13   3   1       62.18       58.48      8.97 o 
 -12   3   1      160.93      170.18     13.08 o 
 -11   3   1       22.96       21.35      5.17 o 
 -10   3   1        1.90       -1.72      3.33 o 
  -9   3   1       84.35       88.60      7.70 o 
  -8   3   1       84.99      101.31      7.03 o 
  -7   3   1      803.63      927.76     13.24 o 
  -6   3   1     1419.12     1582.83     16.50 o 
  -5   3   1      244.37      238.00      7.20 o 
  -4   3   1      152.49      154.78      4.68 o 
  -3   3   1     2530.28     2603.50     22.08 o 
  -2   3   1     1223.29     1160.31      9.83 o 
  -1   3   1     5008.04     5028.12     48.50 o 
   0   3   1     1051.96     1102.97     16.84 o 
   1   3   1       22.65       12.58      2.75 o 
   2   3   1      894.44      865.95     14.68 o 
   3   3   1        3.78        1.58      1.56 o 
   4   3   1      225.01      249.93      5.65 o 
   5   3   1       21.44       32.02      3.18 o 
   6   3   1       50.39       48.48      3.99 o 
   7   3   1      352.63      368.55      8.02 o 
   8   3   1      495.77      511.12      9.86 o 
   9   3   1       59.97       46.85      4.69 o 
  10   3   1      113.53      113.22      7.52 o 
  11   3   1        1.00        0.14      3.82 o 
  12   3   1       17.13       17.10      6.75 o 
  13   3   1      338.74      326.67     15.12 o 
  14   3   1       14.51        6.70      6.85 o 
  15   3   1        0.42       -6.50      6.50 o 
  16   3   1        3.15       -2.27      7.35 o 
  17   3   1        0.05       -4.44      9.06 o 
  18   3   1        0.84       -7.90     13.45 o 
 -18   4   1        0.52       -3.91     10.45 o 
 -17   4   1        0.50       -2.17      9.46 o 
 -16   4   1       83.64       80.49     15.77 o 
 -15   4   1       73.40       91.91     15.16 o 
 -14   4   1      174.43      218.23     16.75 o 
 -13   4   1       12.79        5.70      5.65 o 
 -12   4   1        3.10       -3.32      4.53 o 
 -11   4   1        3.47       -0.22      3.63 o 
 -10   4   1       25.48       17.74      4.51 o 
  -9   4   1      247.75      226.96      8.78 o 
  -8   4   1        2.42        5.96      3.15 o 
  -7   4   1      197.05      183.05      6.51 o 
  -6   4   1     1460.55     1601.88     35.98 o 
  -5   4   1      161.86      197.29      5.92 o 
  -4   4   1      100.41      101.68      4.19 o 
  -3   4   1      283.87      233.80      5.59 o 
  -2   4   1     1224.98     1178.00     10.30 o 
  -1   4   1       54.92       68.33      4.53 o 
   0   4   1        0.00       -1.99      2.09 o 
   1   4   1      478.57      467.95     20.44 o 
   2   4   1      309.39      323.58      6.34 o 
   3   4   1     2463.72     2589.99     18.99 o 
   4   4   1     1197.96     1217.55     22.99 o 
   5   4   1      278.53      270.73      6.75 o 
   6   4   1      144.93      126.75      5.28 o 
   7   4   1       44.24       54.25      4.72 o 
   8   4   1      840.57      847.63     13.44 o 
   9   4   1      296.53      317.55      8.80 o 
  10   4   1      322.51      326.47      9.30 o 
  11   4   1       57.34       55.30      7.28 o 
  12   4   1      263.78      259.74     13.10 o 
  13   4   1       20.24        8.17      6.83 o 
  14   4   1        2.35       -4.94      6.12 o 
  15   4   1        1.39       -2.44      6.39 o 
  16   4   1        1.11       -6.57      6.57 o 
  17   4   1       12.22        3.48      8.00 o 
  18   4   1       51.42      111.66     26.25 o 
 -17   5   1        6.53       -2.37      9.47 o 
 -16   5   1        0.74       -9.32      9.32 o 
 -15   5   1       23.39       28.99      9.47 o 
 -14   5   1       19.81        9.88      7.74 o 
 -13   5   1      279.71      254.52     11.78 o 
 -12   5   1      843.09      898.76     17.56 o 
 -11   5   1      317.34      343.34     10.73 o 
 -10   5   1      121.13      130.56      8.39 o 
  -9   5   1       24.35       19.90      4.58 o 
  -8   5   1        1.01       -2.66      2.66 o 
  -7   5   1      179.75      169.56      6.49 o 
  -6   5   1      256.81      262.12      7.54 o 
  -5   5   1       43.63       36.56      4.58 o 
  -4   5   1     1904.26     2008.04     18.49 o 
  -3   5   1     1715.35     1844.59     16.79 o 
  -2   5   1      186.03      149.60      4.14 o 
  -1   5   1      169.58      172.84      4.95 o 
   0   5   1       20.07       10.98      3.32 o 
   1   5   1       16.74       14.96      2.32 o 
   2   5   1       31.72       32.67      3.37 o 
   3   5   1      810.91      825.01     12.19 o 
   4   5   1      517.19      544.56      9.52 o 
   5   5   1     1841.13     2033.19     30.66 o 
   6   5   1       27.93       35.76      5.44 o 
   7   5   1        1.23        0.04      2.67 o 
   8   5   1      219.12      220.86      8.36 o 
   9   5   1       65.29       62.29      5.95 o 
  10   5   1      132.39      142.13      8.52 o 
  11   5   1       14.48        5.55      4.71 o 
  12   5   1        1.06       -5.32      5.60 o 
  13   5   1       18.54       16.79      7.44 o 
  14   5   1      309.12      316.19     15.96 o 
  15   5   1      182.32      231.83     18.41 o 
  16   5   1        1.21       -6.98      6.98 o 
  17   5   1        4.84       -4.36      8.11 o 
 -17   6   1        0.96        3.91     10.86 o 
 -16   6   1       45.90       50.47     17.36 o 
 -15   6   1       63.81       68.43     11.95 o 
 -14   6   1       15.32       15.55      8.16 o 
 -13   6   1       25.30        7.24      6.26 o 
 -12   6   1       56.70       46.64     10.64 o 
 -11   6   1        0.08       -3.88      3.98 o 
 -10   6   1       70.93       93.89      8.42 o 
  -9   6   1       42.42       43.95      5.58 o 
  -8   6   1      112.27      113.95     11.56 o 
  -7   6   1      165.23      175.26      7.09 o 
  -6   6   1      263.23      279.64      8.18 o 
  -5   6   1      202.92      201.06      6.72 o 
  -4   6   1      158.82      164.82      6.00 o 
  -3   6   1       36.10       20.94      3.83 o 
  -2   6   1        0.38       -1.78      1.78 o 
  -1   6   1       34.43       42.32      5.36 o 
   0   6   1      173.92      181.01      4.02 o 
   1   6   1       36.34       31.81      3.41 o 
   2   6   1     1777.36     1787.69     17.38 o 
   3   6   1       77.84      107.45      4.93 o 
   4   6   1      440.62      478.89      9.41 o 
   5   6   1     1219.31     1391.46     27.33 o 
   6   6   1      190.80      185.26      6.72 o 
   7   6   1      178.76      173.92      7.75 o 
   8   6   1        0.58        0.42      3.34 o 
   9   6   1      289.88      301.39      9.48 o 
  10   6   1      154.68      168.60      9.52 o 
  11   6   1      584.90      639.11     16.55 o 
  12   6   1      282.15      263.99     13.83 o 
  13   6   1        4.91        3.81      6.52 o 
  14   6   1        0.32       -3.14      6.54 o 
  15   6   1        0.34        1.11      7.42 o 
  16   6   1       73.79       89.53     13.31 o 
 -16   7   1        1.85        0.17      9.08 o 
 -15   7   1       12.65       13.64      8.74 o 
 -14   7   1        9.61       -7.35      7.35 o 
 -13   7   1       16.69        7.16      6.68 o 
 -12   7   1        4.77        3.57      5.69 o 
 -11   7   1       40.30       30.71      6.34 o 
 -10   7   1      254.82      260.41      9.83 o 
  -9   7   1       38.05       45.43      7.29 o 
  -8   7   1      118.25      146.63     12.66 o 
  -7   7   1       15.67        8.93      4.06 o 
  -6   7   1       12.71        3.25      3.30 o 
  -5   7   1      195.24      189.20      6.83 o 
  -4   7   1       21.27       18.56      3.72 o 
  -3   7   1       48.28       42.42      4.60 o 
  -2   7   1      225.81      243.41      5.83 o 
  -1   7   1       29.36       23.60      3.97 o 
   0   7   1      400.86      342.57     11.16 o 
   1   7   1        0.19       -3.16      3.37 o 
   2   7   1      571.23      525.09     13.94 o 
   3   7   1       36.31       34.95      5.07 o 
   4   7   1      297.65      307.84     10.93 o 
   5   7   1       77.08      104.24      8.13 o 
   6   7   1        5.15        1.43      3.18 o 
   7   7   1        3.31       -3.09      3.82 o 
   8   7   1        3.14        1.96      4.30 o 
   9   7   1        8.67        0.67      4.45 o 
  10   7   1        4.26       -4.44      4.44 o 
  11   7   1       33.03       25.93      8.19 o 
  12   7   1       21.22       29.12     10.79 o 
  13   7   1        7.50        4.42      9.48 o 
  14   7   1        5.13        9.40     10.67 o 
  15   7   1       19.03       21.04     11.83 o 
  16   7   1        1.46        0.40     13.02 o 
 -15   8   1        0.08       -1.60     15.64 o 
 -14   8   1       12.65        6.19     14.75 o 
 -13   8   1        0.01       -8.47      9.24 o 
 -12   8   1        0.39       -5.62      8.20 o 
 -11   8   1        0.02       -4.54      6.33 o 
 -10   8   1       58.03       43.47      8.84 o 
  -9   8   1        0.31       -4.26      5.70 o 
  -8   8   1        2.36       -5.06      5.06 o 
  -7   8   1        5.70       -1.42      5.15 o 
  -6   8   1        9.66        3.41      4.98 o 
  -5   8   1      184.27      197.31     11.10 o 
  -4   8   1        1.50       -3.87      4.48 o 
  -3   8   1       23.55       11.20      4.43 o 
  -2   8   1       59.40       56.52      6.27 o 
  -1   8   1       64.96       66.47      6.01 o 
   0   8   1      468.72      462.09     19.34 o 
   1   8   1      164.18      182.51      9.96 o 
   2   8   1        0.01       -1.94      3.92 o 
   3   8   1      220.13      225.43      8.94 o 
   4   8   1        0.61       -1.13      3.73 o 
   5   8   1       93.80      129.71      9.48 o 
   6   8   1       30.91       24.11      5.38 o 
   7   8   1       24.36       21.99      5.66 o 
   8   8   1        0.05       -2.20      3.97 o 
   9   8   1       34.26       31.63      9.24 o 
  10   8   1       28.23       34.17      7.92 o 
  11   8   1        7.34        4.66      7.14 o 
  12   8   1       74.45       70.84     14.26 o 
  13   8   1        5.75        9.35     10.38 o 
  14   8   1        4.44        2.00     12.84 o 
  15   8   1        0.29       -4.48     10.38 o 
 -13   9   1        1.18       10.40     14.73 o 
 -12   9   1       26.15       18.50     10.56 o 
 -11   9   1       54.98       65.79     12.18 o 
 -10   9   1       15.95        3.25      7.33 o 
  -9   9   1        1.10       -0.51      6.45 o 
  -8   9   1        0.01       -5.75      5.75 o 
  -7   9   1       16.81        5.64      6.19 o 
  -6   9   1        4.15       10.47      6.08 o 
  -5   9   1       68.56       64.99      9.13 o 
  -4   9   1      448.68      439.60     15.90 o 
  -3   9   1     1475.54     1491.79     28.03 o 
  -2   9   1      201.51      218.91     12.77 o 
  -1   9   1       77.80       77.85     15.96 o 
   0   9   1       18.80        4.75      7.00 o 
   1   9   1       66.38       85.09     28.36 o 
   2   9   1        0.59       -1.16      6.38 o 
   3   9   1        0.20       -1.76      5.03 o 
   4   9   1        0.03       -4.91      4.91 o 
   5   9   1        7.40       13.90      6.48 o 
   6   9   1       11.24        8.57      5.85 o 
   7   9   1       30.84       23.51      8.25 o 
   8   9   1       98.86       82.21     15.20 o 
   9   9   1       21.17       20.25      8.51 o 
  10   9   1      229.55      245.87     17.25 o 
  11   9   1      121.48      128.78     17.29 o 
  12   9   1        9.86      -11.64     14.68 o 
  13   9   1        4.04       -2.33     15.33 o 
  14   9   1       19.01       15.24     19.10 o 
 -12  10   1        0.36        0.98     14.99 o 
 -11  10   1        0.01        1.16      9.85 o 
 -10  10   1       35.23       27.50     10.95 o 
  -9  10   1        0.15       -3.11      8.41 o 
  -8  10   1       38.09       30.79     11.02 o 
  -7  10   1       22.66       22.75     10.32 o 
  -6  10   1      226.33      276.59     22.44 o 
  -5  10   1        4.15        4.50      8.11 o 
  -4  10   1        0.45       -6.55      7.14 o 
  -3  10   1       61.94       21.11     15.14 o 
  -2  10   1      122.11      144.67     16.75 o 
  -1  10   1        5.86       -5.75      7.62 o 
   0  10   1       93.94       74.49     20.53 o 
   1  10   1      386.92      363.55     19.99 o 
   2  10   1       25.23       26.00      7.72 o 
   3  10   1      105.44      136.96     12.91 o 
   4  10   1       49.67       50.02     11.82 o 
   5  10   1       50.92       52.61      9.40 o 
   6  10   1      167.07      179.95     20.79 o 
   7  10   1        4.34       -5.21      6.56 o 
   8  10   1       70.20       56.88     15.43 o 
   9  10   1      117.94      111.45     23.45 o 
  10  10   1       42.20       31.14     13.04 o 
  11  10   1       17.37       13.30     10.08 o 
  12  10   1        3.99       -9.14     17.43 o 
 -11  11   1        9.85       26.02     17.03 o 
 -10  11   1        6.42       -3.03     10.32 o 
  -9  11   1        2.99        3.04      9.25 o 
  -8  11   1        1.61        2.35      9.34 o 
  -7  11   1        0.62       -4.55      8.78 o 
  -6  11   1       16.09        6.81      9.10 o 
  -5  11   1       14.71       14.43      9.62 o 
  -4  11   1      192.86      196.45     20.63 o 
  -3  11   1       93.43       82.23     14.82 o 
  -2  11   1       10.94        2.82      8.42 o 
  -1  11   1       93.19      106.63     16.50 o 
   0  11   1       11.75       -0.10      8.39 o 
   1  11   1        0.02       -5.92      7.59 o 
   2  11   1        0.45       -4.35      6.19 o 
   3  11   1       87.13      105.43     22.15 o 
   4  11   1        4.42        2.40      7.40 o 
   5  11   1       38.69       31.76      9.24 o 
   6  11   1       31.37       25.76      8.96 o 
   7  11   1       12.76       13.18      7.58 o 
   8  11   1        3.98        7.36      8.23 o 
   9  11   1      124.20      183.68     44.29 o 
  10  11   1       50.02       33.09     17.54 o 
  -8  12   1        0.67       -1.84      9.49 o 
  -7  12   1       27.44       24.40     12.13 o 
  -6  12   1        1.00       -6.94      9.61 o 
  -5  12   1       16.96       10.73     10.63 o 
  -4  12   1        8.20        6.04      9.44 o 
  -3  12   1       25.28       17.86     11.12 o 
  -2  12   1       91.37       92.67     29.55 o 
  -1  12   1       57.44       65.36     14.26 o 
   0  12   1        0.23       11.00      9.80 o 
   1  12   1        6.15       -0.97      9.20 o 
   2  12   1       54.50       73.76     14.79 o 
   3  12   1      109.22      163.04     22.79 o 
   4  12   1       62.57       97.19     17.00 o 
   5  12   1       13.94       16.50     11.06 o 
   6  12   1       74.25       65.19     15.07 o 
   7  12   1        8.08        0.75     11.06 o 
   8  12   1        0.24       -8.08     10.09 o 
  -5  13   1        3.47       -4.83      9.84 o 
  -4  13   1        0.10       -7.16      9.31 o 
  -3  13   1       67.36       64.48     15.44 o 
  -2  13   1       13.43        1.30      9.97 o 
  -1  13   1        2.25        2.11      9.96 o 
   0  13   1        0.01       -8.47      8.47 o 
   1  13   1        1.96       -3.67     10.32 o 
   2  13   1        1.68       -4.61     10.31 o 
   3  13   1        5.23        5.12     10.04 o 
   4  13   1        8.62       -5.31      9.49 o 
   5  13   1       16.36       17.67     11.93 o 
 -18   0   2        3.86       -1.55     13.13 o 
 -17   0   2       22.24       24.71     17.48 o 
 -16   0   2        9.72       10.18     12.44 o 
 -15   0   2      148.90      197.48     27.72 o 
 -14   0   2       47.90       45.05     16.15 o 
 -13   0   2       28.03       14.59     11.91 o 
 -12   0   2       25.48       20.36     11.09 o 
 -11   0   2       30.85       51.54     13.22 o 
 -10   0   2      476.53      496.14     26.43 o 
  -9   0   2      208.40      153.10     14.59 o 
  -8   0   2     1860.55     2005.70     47.46 o 
  -7   0   2     4781.92     5034.07     73.78 o 
  -6   0   2      867.74      852.26     26.94 o 
  -5   0   2     1071.93     1098.11     28.72 o 
  -4   0   2       54.84       37.15      7.32 o 
  -3   0   2     7545.85     7707.69     75.07 o 
  -2   0   2     3670.80     3426.46     42.40 o 
  -1   0   2      179.58      112.31      6.79 o 
   0   0   2     2221.58     2221.42     31.05 o 
   1   0   2     4197.50     4381.88     51.35 o 
   2   0   2    22663.52    22091.85    111.62 o 
   3   0   2    17401.37    17019.86     93.25 o 
   4   0   2        6.54       -2.68      4.19 o 
   5   0   2     2531.17     2510.65     31.18 o 
   6   0   2     2551.12     2649.24     34.57 o 
   7   0   2     1213.53     1449.75     37.30 o 
   8   0   2        4.87       -0.90      2.23 o 
   9   0   2       49.87       47.18      4.57 o 
  10   0   2       49.26       48.72      9.99 o 
  11   0   2      614.39      619.62     31.29 o 
  12   0   2     1468.79     1530.82     36.88 o 
  13   0   2      744.13      754.14     27.46 o 
  14   0   2      333.15      331.32     28.16 o 
  15   0   2        3.04       -9.23     11.04 o 
  16   0   2       31.60       26.75     15.68 o 
  17   0   2        1.55       -2.95     11.29 o 
  18   0   2       13.15        1.71     13.80 o 
 -18   1   2       14.39       19.72     12.13 o 
 -17   1   2       48.75       43.07     12.99 o 
 -16   1   2       13.13       20.72     10.84 o 
 -15   1   2      104.93      123.79     16.83 o 
 -14   1   2       39.23       43.91     11.03 o 
 -13   1   2       63.73       69.69     12.26 o 
 -12   1   2        5.79       -0.44      6.21 o 
 -11   1   2      399.95      388.47     17.70 o 
 -10   1   2      209.86      228.88     13.05 o 
  -9   1   2      565.63      544.33     18.51 o 
  -8   1   2       23.37        9.85      5.20 o 
  -7   1   2        0.00       -0.57      3.94 o 
  -6   1   2      121.76      130.05      8.03 o 
  -5   1   2      230.70      218.69      9.22 o 
  -4   1   2      227.32      162.93      9.17 o 
  -3   1   2    11387.17    11025.97     71.23 o 
  -2   1   2     2156.85     2188.27     24.96 o 
  -1   1   2    12384.88    12265.00     51.78 o 
   0   1   2      105.88      111.39      3.87 o 
   1   1   2      503.68      506.72      5.55 o 
   2   1   2     1898.75     1875.53     11.59 o 
   3   1   2     4698.61     4575.01     22.82 o 
   4   1   2      937.90      906.42     11.32 o 
   5   1   2      454.68      464.77      7.00 o 
   6   1   2      741.04      727.13      9.35 o 
   7   1   2     1523.51     1676.20     15.52 o 
   8   1   2      101.68      104.57      4.95 o 
   9   1   2      115.65      119.74      7.70 o 
  10   1   2       34.94       38.08      5.73 o 
  11   1   2      246.22      258.41     17.19 o 
  12   1   2      334.77      325.13     14.30 o 
  13   1   2      139.05      162.97     14.32 o 
  14   1   2       42.29       29.59      8.67 o 
  15   1   2      137.38      136.10     14.36 o 
  16   1   2       55.52       54.77     13.61 o 
  17   1   2        7.87        7.69      9.36 o 
  18   1   2        9.97        8.58     10.71 o 
 -18   2   2       19.70        9.48     11.72 o 
 -17   2   2       12.89        3.80      9.30 o 
 -16   2   2        6.76       -5.31      8.02 o 
 -15   2   2        0.00       -0.15      8.33 o 
 -14   2   2      123.46      146.12     17.32 o 
 -13   2   2       21.49       16.53      7.09 o 
 -12   2   2        5.89        5.18      5.41 o 
 -11   2   2       17.45       12.68      5.73 o 
 -10   2   2      147.25      149.45     10.17 o 
  -9   2   2       82.68      101.53     11.43 o 
  -8   2   2        1.49       -2.45      5.36 o 
  -7   2   2      234.31      251.88     11.68 o 
  -6   2   2      245.48      273.60      7.80 o 
  -5   2   2        4.65       -0.85      1.84 o 
  -4   2   2      797.17      773.68     11.92 o 
  -3   2   2     4646.14     4623.34     24.65 o 
  -2   2   2     1138.58     1197.27      9.48 o 
  -1   2   2    17043.72    17153.94     93.05 o 
   0   2   2     8231.02     8335.82     60.77 o 
   1   2   2     5337.96     5449.86     37.70 o 
   2   2   2      705.97      723.93     11.86 o 
   3   2   2      693.03      623.39      7.77 o 
   4   2   2      765.32      745.77      8.78 o 
   5   2   2      272.39      226.68      5.04 o 
   6   2   2      747.06      709.40      9.35 o 
   7   2   2       91.86       87.82      4.42 o 
   8   2   2       16.16        8.16      2.98 o 
   9   2   2        1.25       -1.94      2.78 o 
  10   2   2        0.35       -3.10      3.10 o 
  11   2   2       47.31       44.68      7.69 o 
  12   2   2        2.47        1.73      5.67 o 
  13   2   2      235.90      242.30     14.24 o 
  14   2   2      258.13      271.93     16.78 o 
  15   2   2        7.02        0.64      6.80 o 
  16   2   2        0.36       -6.65      6.65 o 
  17   2   2        0.91       -4.84      8.06 o 
  18   2   2        0.55        3.71     10.23 o 
 -18   3   2        3.09       -0.62     10.36 o 
 -17   3   2       22.29       26.32     23.58 o 
 -16   3   2       93.03      113.37     17.27 o 
 -15   3   2       64.17       79.45     14.87 o 
 -14   3   2       31.75       24.87      8.14 o 
 -13   3   2       21.43       14.15      6.90 o 
 -12   3   2      215.38      216.59     12.32 o 
 -11   3   2       37.39       50.41     10.81 o 
 -10   3   2       42.22       61.11      6.92 o 
  -9   3   2       22.36       31.79      4.53 o 
  -8   3   2       67.67       77.94      5.90 o 
  -7   3   2        9.61        3.48      2.73 o 
  -6   3   2      621.66      618.53     10.61 o 
  -5   3   2        8.99        5.81      2.37 o 
  -4   3   2      299.32      278.46      6.30 o 
  -3   3   2     2525.34     2686.48     24.20 o 
  -2   3   2    14165.26    14629.49     48.37 o 
  -1   3   2    10237.25    10180.21     40.77 o 
   0   3   2       12.23       14.15      3.26 o 
   1   3   2      142.44      131.19      5.43 o 
   2   3   2       12.12       12.20      4.75 o 
   3   3   2      253.06      245.56      5.43 o 
   4   3   2        0.24       -0.41      1.64 o 
   5   3   2       36.35       32.35      3.81 o 
   6   3   2      384.63      371.28      7.55 o 
   7   3   2       62.54       56.13      5.15 o 
   8   3   2       19.63       15.95      3.14 o 
   9   3   2      490.37      460.59      9.46 o 
  10   3   2       42.51       43.96      5.75 o 
  11   3   2      129.57      121.80     19.06 o 
  12   3   2       40.06       31.79      7.80 o 
  13   3   2      197.69      241.34     22.96 o 
  14   3   2      115.05      135.69     15.73 o 
  15   3   2        2.99       -0.94      6.11 o 
  16   3   2       17.18       11.38      8.19 o 
  17   3   2        1.72       -4.96      7.29 o 
  18   3   2        7.67       12.88     10.13 o 
 -18   4   2       14.57        7.04     10.98 o 
 -17   4   2       89.35       66.75     15.31 o 
 -16   4   2      174.06      230.18     23.28 o 
 -15   4   2      290.84      328.89     20.44 o 
 -14   4   2      223.06      236.31     14.29 o 
 -13   4   2       12.52        9.18      7.03 o 
 -12   4   2       60.71       72.65     11.51 o 
 -11   4   2      145.43      147.21     13.54 o 
 -10   4   2       65.60       64.00      6.33 o 
  -9   4   2       46.86       41.06      5.13 o 
  -8   4   2       22.16       18.29      3.94 o 
  -7   4   2       52.75       52.38      5.11 o 
  -6   4   2     1761.05     1983.07     30.00 o 
  -5   4   2     1105.10     1158.55     14.19 o 
  -4   4   2       81.97       79.57      4.62 o 
  -3   4   2     2062.70     2054.65     15.19 o 
  -2   4   2      555.24      522.94      7.85 o 
  -1   4   2       85.79       84.17      4.80 o 
   0   4   2      138.52      128.34      6.10 o 
   1   4   2     1164.78     1093.11     16.63 o 
   2   4   2      958.08     1015.47     11.29 o 
   3   4   2      938.77     1040.26     12.24 o 
   4   4   2     1567.94     1638.52     27.51 o 
   5   4   2       31.84       26.79      4.54 o 
   6   4   2      454.35      500.55     10.36 o 
   7   4   2      162.42      169.11      5.94 o 
   8   4   2        0.30       -2.48      2.48 o 
   9   4   2       57.24       52.73      5.03 o 
  10   4   2      292.07      289.41     11.85 o 
  11   4   2      405.47      364.00     14.75 o 
  12   4   2      533.49      538.64     18.61 o 
  13   4   2      259.61      243.05     13.56 o 
  14   4   2       15.66        6.90      7.41 o 
  15   4   2       18.92       16.70      8.15 o 
  16   4   2        4.75       -6.60      7.07 o 
  17   4   2        1.34        0.80      8.08 o 
 -17   5   2        0.04       -9.25      9.25 o 
 -16   5   2       34.09       43.10     12.95 o 
 -15   5   2      126.56      186.55     36.11 o 
 -14   5   2       92.66      109.14     16.82 o 
 -13   5   2       35.41       22.26      7.09 o 
 -12   5   2       27.74       16.70      5.42 o 
 -11   5   2      136.83      135.19      9.07 o 
 -10   5   2       55.74       60.28      6.38 o 
  -9   5   2      488.87      485.18     11.76 o 
  -8   5   2       76.56       90.19      6.80 o 
  -7   5   2      325.87      319.78     10.11 o 
  -6   5   2       41.61       31.86      4.18 o 
  -5   5   2      470.60      497.82      9.75 o 
  -4   5   2       88.83       94.74      5.15 o 
  -3   5   2      189.37      194.95      5.37 o 
  -2   5   2       65.08       60.23      4.01 o 
  -1   5   2      520.49      523.18     16.23 o 
   0   5   2      927.19      993.24     17.39 o 
   1   5   2      467.06      494.48     12.24 o 
   2   5   2       39.35       20.56      4.35 o 
   3   5   2        6.24       16.92      2.81 o 
   4   5   2        8.07        5.09      2.64 o 
   5   5   2      605.19      601.60     10.55 o 
   6   5   2      197.00      209.78      7.28 o 
   7   5   2       14.18        3.30      2.90 o 
   8   5   2       69.21       72.98      7.22 o 
   9   5   2      725.27      775.48     14.02 o 
  10   5   2       88.87      104.88      8.99 o 
  11   5   2        0.05       -0.18      5.25 o 
  12   5   2      250.76      256.81     13.45 o 
  13   5   2        1.57       -5.82      5.82 o 
  14   5   2       13.14        7.83      7.46 o 
  15   5   2        2.14       -4.58      7.01 o 
  16   5   2       19.14        8.95      8.43 o 
  17   5   2        3.05       -3.50      8.39 o 
 -16   6   2       23.50       27.85     12.15 o 
 -15   6   2        0.04       -2.28      8.72 o 
 -14   6   2        1.00       -1.55      6.32 o 
 -13   6   2      145.54      164.07     15.99 o 
 -12   6   2       54.62       57.23      7.55 o 
 -11   6   2      450.60      434.00     15.45 o 
 -10   6   2      477.30      458.15     12.43 o 
  -9   6   2       26.36       20.06      4.93 o 
  -8   6   2        0.04       -3.16      3.16 o 
  -7   6   2      171.72      167.89      7.50 o 
  -6   6   2        9.26        8.93      3.41 o 
  -5   6   2        0.02       -2.42      2.42 o 
  -4   6   2       14.59        7.31      2.83 o 
  -3   6   2      103.80       83.56      4.17 o 
  -2   6   2      128.33      146.96      4.27 o 
  -1   6   2       88.18       92.55     10.15 o 
   0   6   2       97.01      142.84      8.37 o 
   1   6   2        1.07       -1.46      3.22 o 
   2   6   2       32.12       42.32      5.80 o 
   3   6   2      570.35      616.67     11.19 o 
   4   6   2      191.53      173.64      5.83 o 
   5   6   2       21.89       13.67      3.42 o 
   6   6   2       10.30        4.07      3.19 o 
   7   6   2       74.46       77.11      6.14 o 
   8   6   2        0.04       -0.25      3.23 o 
   9   6   2      135.83      148.76      8.65 o 
  10   6   2       90.00       80.97      8.30 o 
  11   6   2        5.17       -5.18      5.18 o 
  12   6   2       80.65       70.85     10.99 o 
  13   6   2        0.01        0.80      6.19 o 
  14   6   2       30.08       25.22      8.71 o 
  15   6   2       15.17       10.26     10.11 o 
  16   6   2       10.40        0.82     12.07 o 
 -16   7   2        2.91        5.92     18.69 o 
 -15   7   2        7.06        8.32      8.69 o 
 -14   7   2        0.00       -0.77      6.47 o 
 -13   7   2        9.63        7.22      6.42 o 
 -12   7   2      220.70      239.02     13.70 o 
 -11   7   2       33.51       23.68      6.14 o 
 -10   7   2        6.90        7.30      4.71 o 
  -9   7   2       27.51       18.68      4.95 o 
  -8   7   2      350.94      361.58     10.67 o 
  -7   7   2        1.81       -2.81      3.48 o 
  -6   7   2       29.27       25.33      4.47 o 
  -5   7   2        0.14       -0.87      3.57 o 
  -4   7   2        1.19       -2.87      3.16 o 
  -3   7   2       34.32       33.25      5.22 o 
  -2   7   2      341.04      316.22      8.10 o 
  -1   7   2       10.53       13.02      3.79 o 
   0   7   2       25.65       17.44      5.00 o 
   1   7   2      488.14      498.58     14.13 o 
   2   7   2      516.17      489.52     14.18 o 
   3   7   2        2.55        0.89      3.50 o 
   4   7   2      200.30      176.53      8.10 o 
   5   7   2       70.27       63.47      8.42 o 
   6   7   2        0.02       -3.57      3.57 o 
   7   7   2      123.16      101.33      8.23 o 
   8   7   2       61.41       56.06     10.04 o 
   9   7   2      155.69      187.35     11.54 o 
  10   7   2       21.62        9.17      6.47 o 
  11   7   2        0.40        0.04      7.67 o 
  12   7   2       19.77       10.69      9.28 o 
  13   7   2        2.42        4.50      9.39 o 
  14   7   2        6.29       -0.12     10.21 o 
  15   7   2        1.36       -7.69      9.51 o 
 -14   8   2        0.22       -3.84     14.30 o 
 -13   8   2       29.12       29.36     15.81 o 
 -12   8   2        0.88       -4.89      6.36 o 
 -11   8   2        1.66       -3.21      5.61 o 
 -10   8   2      177.91      238.83     16.51 o 
  -9   8   2        3.45       -2.04      5.15 o 
  -8   8   2       52.33       38.44      7.11 o 
  -7   8   2       15.56        9.74      5.49 o 
  -6   8   2       15.22        6.45      4.94 o 
  -5   8   2      131.48      124.92      9.15 o 
  -4   8   2       80.98       91.57      7.91 o 
  -3   8   2        4.58        1.93      3.86 o 
  -2   8   2      195.52      221.07      7.44 o 
  -1   8   2      160.58      141.00      7.44 o 
   0   8   2        0.47        2.01      4.16 o 
   1   8   2        6.01        2.41      4.57 o 
   2   8   2      440.38      415.27     15.00 o 
   3   8   2      678.45      659.71     15.37 o 
   4   8   2       26.46       32.49      7.36 o 
   5   8   2        0.18       -3.81      3.99 o 
   6   8   2        0.07       -3.96      3.96 o 
   7   8   2       23.97       27.84      6.37 o 
   8   8   2        0.91       -4.49      4.49 o 
   9   8   2      125.09      146.50     11.01 o 
  10   8   2        0.42       -4.04      6.07 o 
  11   8   2       21.16       21.71     10.44 o 
  12   8   2       11.38       17.24     10.39 o 
  13   8   2        8.19       -5.08      8.92 o 
  14   8   2        0.82       -4.47     10.25 o 
  15   8   2        2.33       -7.12     10.74 o 
 -14   9   2        0.19       -7.03     15.50 o 
 -13   9   2        2.86       15.17     15.52 o 
 -12   9   2        5.00        2.52     14.06 o 
 -11   9   2        0.14       -8.15      8.15 o 
 -10   9   2       44.90       34.59     11.91 o 
  -9   9   2       18.17       15.17      9.34 o 
  -8   9   2       90.52       95.99     17.60 o 
  -7   9   2       22.83       11.93      8.52 o 
  -6   9   2      113.67      131.13     19.45 o 
  -5   9   2      262.55      265.96     18.92 o 
  -4   9   2       20.36       19.59      9.24 o 
  -3   9   2       16.64        7.47      8.34 o 
  -2   9   2       22.95       17.82      8.55 o 
  -1   9   2       31.77       28.59     14.85 o 
   0   9   2      364.65      366.43     19.02 o 
   1   9   2       33.52       29.82      9.31 o 
   2   9   2      174.96      168.91     16.49 o 
   3   9   2       44.47       49.66      8.60 o 
   4   9   2        4.74       -5.17      5.17 o 
   5   9   2       73.70       73.21     12.72 o 
   6   9   2        9.16       -1.45      8.40 o 
   7   9   2       12.03       15.13      8.18 o 
   8   9   2       28.42       31.76      8.30 o 
   9   9   2        2.88        2.61      9.58 o 
  10   9   2        1.08       -3.21      7.80 o 
  11   9   2        0.75        0.92      9.43 o 
  12   9   2        0.55        2.26      9.95 o 
  13   9   2       17.79        8.55     11.42 o 
 -12  10   2        0.22       -3.32     10.79 o 
 -11  10   2       18.64       -8.87      8.87 o 
 -10  10   2        0.30       -1.39      9.15 o 
  -9  10   2       64.37       75.49     14.36 o 
  -8  10   2        0.08       -7.82      7.82 o 
  -7  10   2      169.41      224.58     21.71 o 
  -6  10   2      128.94      138.72     17.50 o 
  -5  10   2      316.80      326.85     19.84 o 
  -4  10   2      925.96      999.30     38.92 o 
  -3  10   2       20.11       19.67     10.04 o 
  -2  10   2      129.79      151.61     17.28 o 
  -1  10   2       14.03        5.58      7.46 o 
   0  10   2        8.80        3.58      7.83 o 
   1  10   2       12.15       11.48     14.82 o 
   2  10   2       24.88       30.65     10.19 o 
   3  10   2       48.65       40.70      8.73 o 
   4  10   2        8.62        0.93      6.24 o 
   5  10   2        0.04       -2.77      6.27 o 
   6  10   2        0.28       -1.66      6.25 o 
   7  10   2        6.64        8.22      6.88 o 
   8  10   2       17.86       12.92      8.01 o 
   9  10   2       11.94        8.72      9.74 o 
  10  10   2       53.33       51.96     13.42 o 
  11  10   2       15.62       -4.66     14.44 o 
  12  10   2        1.10        9.76     16.15 o 
 -10  11   2        2.73       -8.81      9.62 o 
  -9  11   2        0.21       -2.32      8.97 o 
  -8  11   2       21.38       19.30     10.90 o 
  -7  11   2        9.86       -2.60      9.26 o 
  -6  11   2        5.03       -3.92      8.47 o 
  -5  11   2       33.44       34.32     12.22 o 
  -4  11   2        4.17        0.42      8.35 o 
  -3  11   2      110.33      132.63     17.58 o 
  -2  11   2      228.68      277.30     23.21 o 
  -1  11   2      200.11      213.33     20.57 o 
   0  11   2       17.09       20.70     10.12 o 
   1  11   2        0.61       -0.77      8.16 o 
   2  11   2       36.66       29.59      8.71 o 
   3  11   2       62.35       60.07     12.30 o 
   4  11   2       21.78       20.76      8.25 o 
   5  11   2       17.03       18.10      8.45 o 
   6  11   2        0.53        7.97      7.74 o 
   7  11   2        2.03        1.29      7.89 o 
   8  11   2       26.24       18.53      9.25 o 
   9  11   2       51.27       34.87     12.40 o 
  10  11   2        0.30        7.74     11.43 o 
  -8  12   2        4.98        7.92     13.46 o 
  -7  12   2        0.01       -3.26      9.42 o 
  -6  12   2       10.64       14.84     10.99 o 
  -5  12   2        8.67       -8.67      8.94 o 
  -4  12   2        0.10       -5.81      8.55 o 
  -3  12   2       43.46       42.01     12.72 o 
  -2  12   2       42.80       22.75     17.53 o 
  -1  12   2       10.75        2.40     10.98 o 
   0  12   2       18.85        1.65      8.71 o 
   1  12   2        2.77        4.57      9.04 o 
   2  12   2        0.21       -2.74      7.36 o 
   3  12   2        0.05       -7.27      7.27 o 
   4  12   2       28.89       32.10     10.31 o 
   5  12   2       62.09       48.05     10.92 o 
   6  12   2        2.51       -8.77      9.59 o 
   7  12   2       45.93       73.95     24.04 o 
   8  12   2        0.30       -7.38      9.63 o 
  -4  13   2        9.45        8.75     10.75 o 
  -3  13   2        1.36       -4.04     10.13 o 
  -2  13   2       39.33       45.87     13.76 o 
  -1  13   2        6.11       10.83     10.87 o 
   0  13   2       82.74       87.95     30.66 o 
   1  13   2        0.14        0.48      9.78 o 
   2  13   2        7.18        1.93     10.22 o 
   3  13   2       11.98        9.16     11.39 o 
   4  13   2       67.98       93.32     17.45 o 
 -18   1   3       15.31        0.22     10.50 o 
 -17   1   3       37.64       20.42     11.50 o 
 -16   1   3        0.95       -2.39      8.39 o 
 -15   1   3       63.79       75.26     14.17 o 
 -14   1   3        8.01        2.83      7.44 o 
 -13   1   3        4.27        1.59      7.53 o 
 -12   1   3        0.18       -4.20      5.81 o 
 -11   1   3       75.78       84.27     11.88 o 
 -10   1   3      251.01      253.40     13.99 o 
  -9   1   3      256.17      263.65     13.48 o 
  -8   1   3      199.92      174.34     10.84 o 
  -7   1   3      360.23      363.83     15.83 o 
  -6   1   3      263.74      236.18     12.21 o 
  -5   1   3        8.08        6.95      3.76 o 
  -4   1   3       75.12       41.02      5.78 o 
  -3   1   3     1435.13     1458.98     17.64 o 
  -2   1   3     5456.44     5516.74     27.38 o 
  -1   1   3    14834.61    14727.79    176.18 o 
   0   1   3      811.73      881.73     12.77 o 
   1   1   3     4224.72     4267.01     24.47 o 
   2   1   3     1365.20     1408.03     12.07 o 
   3   1   3     3204.70     3169.18     17.07 o 
   4   1   3      188.35      159.57      3.70 o 
   5   1   3       63.94       62.25      4.97 o 
   6   1   3       17.26       19.77      2.70 o 
   7   1   3     3951.14     4090.01     25.82 o 
   8   1   3       12.63        5.97      3.47 o 
   9   1   3      275.15      261.44     10.74 o 
  10   1   3      104.75      126.30      9.27 o 
  11   1   3      152.01      171.23     11.21 o 
  12   1   3       15.37       12.43      5.50 o 
  13   1   3       87.47       57.86      9.85 o 
  14   1   3      199.55      194.65     16.38 o 
  15   1   3        0.38       -4.89      6.42 o 
  16   1   3        1.27       -4.19      6.63 o 
  17   1   3        9.69        3.92      9.34 o 
  18   1   3       13.03       15.28     13.30 o 
 -18   2   3        0.57       -0.42     10.13 o 
 -17   2   3       22.06       22.02     12.21 o 
 -16   2   3      165.33      166.04     19.84 o 
 -15   2   3      136.73      150.14     24.80 o 
 -14   2   3       73.54       90.47     11.99 o 
 -13   2   3       14.31       12.73      7.05 o 
 -12   2   3       37.53       42.97     10.41 o 
 -11   2   3      138.27      160.74     15.57 o 
 -10   2   3       40.29       55.30      9.67 o 
  -9   2   3      103.43      102.44     11.52 o 
  -8   2   3      248.30      234.60     12.23 o 
  -7   2   3       22.06       11.06      5.20 o 
  -6   2   3      339.22      314.44     10.27 o 
  -5   2   3      608.30      659.88     14.52 o 
  -4   2   3      122.16      102.83      6.02 o 
  -3   2   3      766.07      801.47     11.72 o 
  -2   2   3    17552.33    17198.26    128.97 o 
  -1   2   3    18864.58    18845.62    107.27 o 
   0   2   3      911.00      938.83     11.46 o 
   1   2   3     7779.44     7810.41     48.38 o 
   2   2   3        3.93        2.30      1.50 o 
   3   2   3       44.62       53.54      3.78 o 
   4   2   3      287.21      248.84      5.67 o 
   5   2   3        4.80        6.14      1.82 o 
   6   2   3     1476.70     1518.14     12.63 o 
   7   2   3      126.02      120.97      5.27 o 
   8   2   3      785.51      863.15     12.47 o 
   9   2   3      102.31      123.43     10.58 o 
  10   2   3      273.13      294.46     12.67 o 
  11   2   3       20.85       20.46      8.66 o 
  12   2   3      330.51      329.89     14.74 o 
  13   2   3      238.58      247.10     14.59 o 
  14   2   3        1.20       -2.66      6.15 o 
  15   2   3        7.22       -1.30      6.36 o 
  16   2   3        3.35        2.98      7.38 o 
  17   2   3        3.19        0.03      8.05 o 
  18   2   3        2.40        4.86     11.02 o 
 -18   3   3        1.53      -12.26     12.26 o 
 -17   3   3       14.45        7.23     10.78 o 
 -16   3   3      234.34      275.77     24.77 o 
 -15   3   3       66.77       46.42     12.60 o 
 -14   3   3      518.75      483.59     18.82 o 
 -13   3   3        8.98        5.00      6.18 o 
 -12   3   3      115.73      129.55     19.31 o 
 -11   3   3      147.12      164.26     12.89 o 
 -10   3   3        2.62        0.83      4.62 o 
  -9   3   3        0.41        0.78      4.31 o 
  -8   3   3       93.23      109.86      8.00 o 
  -7   3   3      371.32      349.29     15.69 o 
  -6   3   3      192.92      156.09      7.12 o 
  -5   3   3      142.77      118.78      5.90 o 
  -4   3   3       47.08       38.85      5.01 o 
  -3   3   3      138.15      127.98      4.73 o 
  -2   3   3     4433.36     4382.86     31.68 o 
  -1   3   3      130.49      142.09      4.83 o 
   0   3   3     6336.32     6432.92     44.43 o 
   1   3   3       10.59       12.18      2.41 o 
   2   3   3      474.98      460.89      8.25 o 
   3   3   3       92.26       98.72      4.07 o 
   4   3   3     1033.95     1110.84     12.53 o 
   5   3   3      152.28      126.13      4.63 o 
   6   3   3      882.19      956.43     12.13 o 
   7   3   3      271.14      324.72      7.32 o 
   8   3   3       32.57       22.92      3.47 o 
   9   3   3      438.69      442.35     11.21 o 
  10   3   3      111.87      125.97     11.10 o 
  11   3   3        1.63        2.66      5.52 o 
  12   3   3        0.10       -5.42      5.42 o 
  13   3   3      245.04      255.13     14.84 o 
  14   3   3       10.73        4.35      7.96 o 
  15   3   3        6.82       10.32      7.51 o 
  16   3   3        0.31        1.04      7.36 o 
  17   3   3        2.38       -0.90      7.65 o 
 -17   4   3        4.41       22.86     12.46 o 
 -16   4   3      126.10      111.08     19.74 o 
 -15   4   3       27.98       23.70     14.87 o 
 -14   4   3       69.41       98.20     20.02 o 
 -13   4   3       96.95       79.92     11.15 o 
 -12   4   3      346.17      333.39     14.84 o 
 -11   4   3       66.35       52.03     10.48 o 
 -10   4   3        8.85        5.31      4.64 o 
  -9   4   3       38.42       46.68      6.32 o 
  -8   4   3        4.86        5.40      3.46 o 
  -7   4   3        1.18       -1.61      2.82 o 
  -6   4   3       71.07       80.50      7.93 o 
  -5   4   3      328.45      358.06      8.18 o 
  -4   4   3      504.08      515.44      9.03 o 
  -3   4   3     2858.26     3060.08     19.44 o 
  -2   4   3      812.32      839.51      9.39 o 
  -1   4   3      472.43      469.48     11.68 o 
   0   4   3      180.26      193.28      7.94 o 
   1   4   3      757.60      794.39     15.87 o 
   2   4   3      268.83      266.72      6.44 o 
   3   4   3      579.01      639.74      9.62 o 
   4   4   3      148.02      134.51      4.98 o 
   5   4   3      155.80      145.11      5.27 o 
   6   4   3       72.64       57.69      4.73 o 
   7   4   3       72.26       87.95      6.50 o 
   8   4   3       20.98       16.66      3.51 o 
   9   4   3        0.86       -2.14      3.48 o 
  10   4   3      260.05      248.72     12.18 o 
  11   4   3      612.58      654.31     33.97 o 
  12   4   3        0.01       -5.92      5.95 o 
  13   4   3       51.38       56.65     17.62 o 
  14   4   3        3.38       -0.56      6.49 o 
  15   4   3       27.35       16.43      7.89 o 
  16   4   3        5.41        5.41      7.80 o 
  17   4   3        2.08        0.70      8.07 o 
 -17   5   3       34.99       32.91     13.65 o 
 -16   5   3        0.57       -3.95      9.45 o 
 -15   5   3        0.32       -6.89      6.89 o 
 -14   5   3        1.91       -5.87      7.27 o 
 -13   5   3       70.70       63.19     10.43 o 
 -12   5   3       20.27        6.16      8.39 o 
 -11   5   3       17.87       13.94      5.66 o 
 -10   5   3        2.34       -3.76      3.76 o 
  -9   5   3      161.85      170.44      8.48 o 
  -8   5   3       13.58       13.68      4.02 o 
  -7   5   3       33.15       22.35      4.28 o 
  -6   5   3       30.02       29.35      4.28 o 
  -5   5   3      437.24      452.41      9.48 o 
  -4   5   3     2998.19     3241.99     30.73 o 
  -3   5   3     1188.02     1236.37     12.37 o 
  -2   5   3      723.45      830.84      9.74 o 
  -1   5   3     4151.88     4365.57     40.83 o 
   0   5   3      684.80      648.27     14.96 o 
   1   5   3      120.48      127.22      8.12 o 
   2   5   3      563.31      567.80     16.58 o 
   3   5   3        5.62        8.34      2.97 o 
   4   5   3      737.98      767.52     11.57 o 
   5   5   3      789.99      803.17     13.73 o 
   6   5   3      131.16      114.79      6.19 o 
   7   5   3        0.13       -0.50      2.84 o 
   8   5   3       38.56       29.02      5.55 o 
   9   5   3       54.58       37.05      5.88 o 
  10   5   3      689.01      659.55     19.26 o 
  11   5   3        0.33       -3.61      5.06 o 
  12   5   3       22.17       20.44      7.97 o 
  13   5   3        1.20       -2.97      6.47 o 
  14   5   3       22.14       22.99      8.52 o 
  15   5   3       26.91       26.53      9.40 o 
  16   5   3        0.67       -4.60      8.14 o 
  17   5   3        7.41        2.42      8.67 o 
 -16   6   3       23.39       19.28     11.95 o 
 -15   6   3       91.17      104.92     14.07 o 
 -14   6   3       51.42       42.65     10.62 o 
 -13   6   3       71.80       75.14     10.36 o 
 -12   6   3       30.22       14.78      5.82 o 
 -11   6   3       57.00       51.83      7.13 o 
 -10   6   3       11.69        9.35      4.87 o 
  -9   6   3      192.47      202.08     13.76 o 
  -8   6   3       15.04        8.85      4.16 o 
  -7   6   3        7.92        9.13      3.86 o 
  -6   6   3      263.38      256.43      7.97 o 
  -5   6   3       80.99       97.42      5.91 o 
  -4   6   3      249.33      231.04      6.80 o 
  -3   6   3      902.50      864.18     10.67 o 
  -2   6   3       12.14       10.50      2.44 o 
  -1   6   3      805.63      763.79     13.28 o 
   0   6   3       81.88       79.61      7.89 o 
   1   6   3        9.74        9.74      5.31 o 
   2   6   3      556.01      584.33     15.08 o 
   3   6   3       76.20       80.44      7.85 o 
   4   6   3      360.79      359.74     18.84 o 
   5   6   3       56.03       62.98      5.34 o 
   6   6   3        6.81        4.40      3.10 o 
   7   6   3        6.35       -2.66      3.07 o 
   8   6   3      212.24      224.43      8.13 o 
   9   6   3       36.79       31.64      5.97 o 
  10   6   3       64.26       55.41      9.03 o 
  11   6   3      307.66      277.83     19.65 o 
  12   6   3        3.01       -6.76      6.76 o 
  13   6   3       34.05       25.02     19.58 o 
  14   6   3      118.60      132.96     18.86 o 
  15   6   3        0.94       -3.60     10.35 o 
  16   6   3        6.87       17.35     11.70 o 
 -15   7   3       16.06       18.13     16.98 o 
 -14   7   3       40.91       51.94     10.96 o 
 -13   7   3       10.83        9.90      6.17 o 
 -12   7   3        4.35        4.19      5.32 o 
 -11   7   3      191.64      231.90     14.10 o 
 -10   7   3        8.50        6.45      6.34 o 
  -9   7   3       34.02       25.54      6.59 o 
  -8   7   3       19.94       15.32      5.74 o 
  -7   7   3      194.63      202.17     10.68 o 
  -6   7   3       13.11        7.16      4.59 o 
  -5   7   3      287.61      285.85      9.99 o 
  -4   7   3        0.37       -3.33      3.33 o 
  -3   7   3       13.14        7.35      3.24 o 
  -2   7   3      196.56      220.89      6.96 o 
  -1   7   3       34.38       45.87      5.27 o 
   0   7   3        5.10        3.09      4.25 o 
   1   7   3        9.44        9.44      4.61 o 
   2   7   3      502.44      510.35     15.22 o 
   3   7   3      206.33      204.78      9.96 o 
   4   7   3       18.55        9.05      4.40 o 
   5   7   3        2.07        0.78      3.86 o 
   6   7   3        2.03        1.82      4.22 o 
   7   7   3       64.71       83.35     10.96 o 
   8   7   3       60.51       65.41      7.77 o 
   9   7   3      190.79      210.76     14.59 o 
  10   7   3      149.21      188.17     14.54 o 
  11   7   3        0.18        4.60      8.18 o 
  12   7   3       11.86       -4.17      8.02 o 
  13   7   3       17.93       27.69     11.49 o 
  14   7   3       14.06       34.98     12.41 o 
  15   7   3       10.87       25.67     14.25 o 
 -14   8   3        0.18       -9.47      9.47 o 
 -13   8   3       17.29       17.43      8.95 o 
 -12   8   3        8.31        4.51      7.80 o 
 -11   8   3        0.54        0.66      7.30 o 
 -10   8   3       26.26       23.09      8.34 o 
  -9   8   3       37.27       37.36      9.00 o 
  -8   8   3       54.94       44.14     10.41 o 
  -7   8   3      524.94      542.11     18.77 o 
  -6   8   3      256.76      250.76     12.98 o 
  -5   8   3        3.57        0.44      5.59 o 
  -4   8   3       77.31       71.70      9.54 o 
  -3   8   3      102.40       76.72      7.54 o 
  -2   8   3       31.96       24.48      5.28 o 
  -1   8   3        1.42       -1.79      4.65 o 
   0   8   3      151.52      172.26     12.25 o 
   1   8   3       34.25       36.69      7.81 o 
   2   8   3        2.32       -3.01      4.20 o 
   3   8   3        9.31       13.42      5.26 o 
   4   8   3      100.03      119.15      9.40 o 
   5   8   3      180.36      186.55     10.67 o 
   6   8   3       10.54       18.44      5.55 o 
   7   8   3      434.06      493.99     14.89 o 
   8   8   3      170.14      246.55     20.13 o 
   9   8   3        8.86       -0.40      6.74 o 
  10   8   3        0.00       -6.13      6.13 o 
  11   8   3        1.31        2.00      8.98 o 
  12   8   3        5.86       -5.42      9.18 o 
  13   8   3        0.13       -9.49      9.49 o 
  14   8   3        3.10       -1.87      9.55 o 
 -13   9   3       24.04       35.45     13.15 o 
 -12   9   3        0.62       -5.90     10.31 o 
 -11   9   3       56.86       73.89     14.98 o 
 -10   9   3       10.46        7.12      9.09 o 
  -9   9   3       10.84       14.71     10.18 o 
  -8   9   3       17.68       10.62      9.73 o 
  -7   9   3       25.33       30.61     10.97 o 
  -6   9   3       11.77       10.16      9.61 o 
  -5   9   3       48.03       36.16     11.41 o 
  -4   9   3      117.83       99.48     14.67 o 
  -3   9   3      251.70      212.28     31.05 o 
  -2   9   3        4.26        3.10      4.55 o 
  -1   9   3      306.48      313.72     23.42 o 
   0   9   3      490.45      463.32     21.19 o 
   1   9   3       31.20       27.69      7.09 o 
   2   9   3      134.50      143.41     11.96 o 
   3   9   3      175.12      206.31     12.28 o 
   4   9   3       17.52       10.69      5.31 o 
   5   9   3       63.99       78.90      8.57 o 
   6   9   3       69.55       75.26      8.98 o 
   7   9   3      137.45      162.81     12.26 o 
   8   9   3       40.70       61.03     12.95 o 
   9   9   3      157.20      179.46     17.88 o 
  10   9   3       18.42        9.39      7.81 o 
  11   9   3       27.15       10.97     11.14 o 
  12   9   3        3.10       14.51     11.46 o 
  13   9   3        0.47       -2.97     11.00 o 
 -12  10   3       50.20       29.08     14.07 o 
 -11  10   3        3.40       -4.78     10.04 o 
 -10  10   3       19.56       13.36     10.61 o 
  -9  10   3        5.37       -6.45      7.84 o 
  -8  10   3        5.56        2.88      9.34 o 
  -7  10   3        0.12       -7.86      7.86 o 
  -6  10   3       95.13       86.02     15.28 o 
  -5  10   3      181.21      178.32     19.92 o 
  -4  10   3      567.09      632.16     44.87 o 
  -3  10   3      265.42      242.96     34.55 o 
  -2  10   3       23.32       13.64      9.32 o 
  -1  10   3      125.82      142.37     16.84 o 
   0  10   3      187.56      195.47     19.13 o 
   1  10   3       62.01       54.17     12.65 o 
   2  10   3       93.60      106.83     14.82 o 
   3  10   3       22.05       12.03      8.91 o 
   4  10   3       28.16       25.00      7.89 o 
   5  10   3       59.00       47.88      9.87 o 
   6  10   3      274.31      355.85     17.02 o 
   7  10   3        2.44       -2.83      6.97 o 
   8  10   3       15.51        3.89      9.97 o 
   9  10   3      214.19      236.46     23.89 o 
  10  10   3       42.29       48.01     13.37 o 
  11  10   3       20.98       23.89     17.12 o 
  12  10   3       39.41       50.55     20.56 o 
 -10  11   3        2.21        2.11     10.40 o 
  -9  11   3        4.64        1.85     10.74 o 
  -8  11   3        7.87       12.34     11.24 o 
  -7  11   3        1.02       -0.41      9.56 o 
  -6  11   3       24.25       19.57     10.52 o 
  -5  11   3       52.81       59.69     13.97 o 
  -4  11   3      165.92      145.83     32.97 o 
  -3  11   3      193.64      206.29     33.33 o 
  -2  11   3       11.15        9.46      9.09 o 
  -1  11   3        0.60       -2.22      8.39 o 
   0  11   3        6.12        1.03      8.43 o 
   1  11   3       31.41       45.03     11.93 o 
   2  11   3        2.47        8.65     10.19 o 
   3  11   3       13.30        3.95      7.01 o 
   4  11   3        0.09       -2.34      6.64 o 
   5  11   3        9.12        7.48      7.57 o 
   6  11   3       14.52       17.43      9.03 o 
   7  11   3       37.26       25.62      9.87 o 
   8  11   3       41.14       33.36     12.62 o 
   9  11   3       23.52       21.30     11.95 o 
  10  11   3      150.44      145.16     25.59 o 
  -7  12   3        5.32       17.97     11.17 o 
  -6  12   3        3.43       -8.75      8.75 o 
  -5  12   3       55.44       53.23     14.35 o 
  -4  12   3       50.99       27.52     12.77 o 
  -3  12   3        2.16       -8.58      8.58 o 
  -2  12   3      114.84       95.46     16.10 o 
  -1  12   3        8.54       -6.08      8.69 o 
   0  12   3        4.11       -2.00      8.95 o 
   1  12   3        0.03       -7.51      7.51 o 
   2  12   3        1.46       -3.99      7.01 o 
   3  12   3        3.13        2.97      7.85 o 
   4  12   3        3.36        3.55      7.53 o 
   5  12   3        0.82       -4.90      8.02 o 
   6  12   3       21.47       18.51      9.60 o 
   7  12   3       11.51       -0.58      7.66 o 
  -3  13   3       16.87       20.76     11.88 o 
  -2  13   3        0.09       -8.67      8.67 o 
  -1  13   3        0.67       -9.32      9.32 o 
   0  13   3        0.09       -6.66      9.11 o 
   1  13   3       76.51       95.69     17.21 o 
   2  13   3        7.41        4.43      9.56 o 
   3  13   3       85.87       81.73     22.33 o 
 -18   0   4        0.01       -4.26     14.57 o 
 -17   0   4       14.53       20.03     16.55 o 
 -16   0   4       33.36       10.09     13.97 o 
 -15   0   4       14.64       11.09     13.57 o 
 -14   0   4       18.19        9.36     12.00 o 
 -13   0   4       72.44       50.52     16.41 o 
 -12   0   4      464.94      424.75     28.01 o 
 -11   0   4       16.99        4.04     10.51 o 
 -10   0   4        7.78       11.73      9.94 o 
  -9   0   4       86.93       71.92     14.62 o 
  -8   0   4        7.12       -4.50      6.76 o 
  -7   0   4      134.15      154.78     18.23 o 
  -6   0   4     3614.40     3293.03     59.90 o 
  -5   0   4      724.83      642.91     24.55 o 
  -4   0   4     1951.23     1970.22     41.78 o 
  -3   0   4     8364.22     8543.69     62.84 o 
  -2   0   4     2463.01     2512.51     29.78 o 
  -1   0   4        9.81       10.82      5.68 o 
   0   0   4        7.19        4.88      4.50 o 
   1   0   4      179.92      147.84     10.96 o 
   2   0   4     1851.18     1830.78     25.33 o 
   3   0   4     3966.33     3934.16     40.15 o 
   4   0   4     2403.55     2575.13     70.61 o 
   5   0   4      815.96      810.65     19.24 o 
   6   0   4     1705.67     1838.02     30.94 o 
   7   0   4        4.45        0.90      4.50 o 
   8   0   4      295.93      288.88     13.92 o 
   9   0   4       29.28       29.39      7.39 o 
  10   0   4      181.85      182.54     21.35 o 
  11   0   4       59.78       64.62     26.19 o 
  12   0   4      243.01      239.04     15.69 o 
  13   0   4      279.87      235.11     16.40 o 
  14   0   4      259.13      231.52     22.78 o 
  15   0   4        8.45       -1.30      8.59 o 
  16   0   4        6.43       -4.26     12.31 o 
  17   0   4        0.62       -0.16     13.37 o 
  18   0   4        2.34        9.16     16.37 o 
 -18   1   4        6.37       -1.22     10.43 o 
 -17   1   4       19.48       12.34     10.29 o 
 -16   1   4        0.80       -8.41      8.41 o 
 -15   1   4       79.84       68.30     13.95 o 
 -14   1   4        1.92       -3.34      7.05 o 
 -13   1   4       65.28       57.89     11.60 o 
 -12   1   4       57.17       36.92     20.33 o 
 -11   1   4       51.88       61.99     11.01 o 
 -10   1   4      422.51      413.17     23.39 o 
  -9   1   4       45.38       50.53      9.38 o 
  -8   1   4     1004.50     1043.79     35.41 o 
  -7   1   4      674.82      623.36     19.83 o 
  -6   1   4       22.07       20.94      6.15 o 
  -5   1   4       63.53       93.67      9.00 o 
  -4   1   4      114.63      109.02     11.90 o 
  -3   1   4      910.99      919.64     15.38 o 
  -2   1   4     3269.66     3232.17     38.06 o 
  -1   1   4     1882.98     2003.13     27.57 o 
   0   1   4     1692.43     1692.81     20.46 o 
   1   1   4     1536.38     1472.57     14.96 o 
   2   1   4      474.42      456.28      7.91 o 
   3   1   4     2717.85     2684.89     22.44 o 
   4   1   4      141.08      149.39      4.35 o 
   5   1   4      829.13      884.61     10.20 o 
   6   1   4     1468.20     1598.79     15.16 o 
   7   1   4        5.47        3.79      3.36 o 
   8   1   4        0.15       -2.81      2.81 o 
   9   1   4      193.26      172.71      9.05 o 
  10   1   4       39.72       49.55      6.93 o 
  11   1   4       52.55       67.80      8.38 o 
  12   1   4       13.56        6.98      5.14 o 
  13   1   4       94.06       78.42      9.47 o 
  14   1   4       52.89       50.49     13.32 o 
  15   1   4        1.93        0.37      6.99 o 
  16   1   4        0.95       -6.83      6.84 o 
  17   1   4       11.86       11.82      8.49 o 
  18   1   4        5.51        9.82     11.14 o 
 -18   2   4       12.39       16.96     11.65 o 
 -17   2   4        2.14       -0.08      9.28 o 
 -16   2   4       14.42       12.18     10.29 o 
 -15   2   4        0.70       -6.63      6.63 o 
 -14   2   4      253.12      244.79     17.10 o 
 -13   2   4        0.94       -3.97      7.69 o 
 -12   2   4       69.69       60.12     12.01 o 
 -11   2   4       78.92       69.14     11.57 o 
 -10   2   4      107.56      111.94     13.20 o 
  -9   2   4       17.13       19.65      7.47 o 
  -8   2   4      791.55      842.43     23.25 o 
  -7   2   4       21.88       25.57      6.26 o 
  -6   2   4       21.47       27.54      8.21 o 
  -5   2   4        0.08       -1.24      3.86 o 
  -4   2   4      277.65      282.32     12.49 o 
  -3   2   4      185.15      162.60      6.00 o 
  -2   2   4     1480.03     1482.07     30.77 o 
  -1   2   4     3273.36     3409.01     29.98 o 
   0   2   4       23.32       29.42      2.84 o 
   1   2   4      632.83      677.55      8.51 o 
   2   2   4      728.17      676.15      9.83 o 
   3   2   4      989.18      968.31     10.26 o 
   4   2   4     2554.16     2592.15     17.65 o 
   5   2   4      126.77      111.14      4.01 o 
   6   2   4     1289.56     1338.52     12.25 o 
   7   2   4       13.13       22.42      2.52 o 
   8   2   4       86.44       84.82      9.03 o 
   9   2   4        0.78       -1.82      3.41 o 
  10   2   4       77.00       68.81      7.67 o 
  11   2   4       23.29       16.57      6.82 o 
  12   2   4       59.27       64.17      9.96 o 
  13   2   4       69.65       81.88     15.16 o 
  14   2   4       22.98       16.01      7.77 o 
  15   2   4        0.81       -6.24      6.24 o 
  16   2   4       14.15       20.80      8.62 o 
  17   2   4        0.49       -5.82      7.53 o 
 -17   3   4        1.96        0.34     10.17 o 
 -16   3   4        0.73        4.72      9.74 o 
 -15   3   4       16.33        9.54      8.01 o 
 -14   3   4       17.32       12.84      8.44 o 
 -13   3   4      191.80      235.27     16.68 o 
 -12   3   4      145.11      159.29     13.61 o 
 -11   3   4      324.93      325.48     19.54 o 
 -10   3   4       93.11       91.39     13.08 o 
  -9   3   4      106.84      156.04     11.85 o 
  -8   3   4       28.90       23.96      5.83 o 
  -7   3   4       59.34       76.88      7.79 o 
  -6   3   4      179.55      200.93      8.01 o 
  -5   3   4     2046.86     2276.74     30.50 o 
  -4   3   4        2.73        2.02      2.63 o 
  -3   3   4       11.26       16.33      3.04 o 
  -2   3   4     2169.74     2322.93     22.27 o 
  -1   3   4     1821.17     1900.39     15.95 o 
   0   3   4        7.81        5.67      2.53 o 
   1   3   4        3.28        3.46      2.31 o 
   2   3   4      161.65      138.82      5.27 o 
   3   3   4        5.36       -0.32      1.99 o 
   4   3   4      134.07      136.66      5.26 o 
   5   3   4       70.96       63.99      4.59 o 
   6   3   4       94.87      105.68      5.97 o 
   7   3   4       49.05       50.89      5.95 o 
   8   3   4      102.09       91.05      6.25 o 
   9   3   4       20.15       10.33      5.32 o 
  10   3   4        2.81       -2.51      4.41 o 
  11   3   4     1001.01      991.38     24.68 o 
  12   3   4      251.99      235.30     13.28 o 
  13   3   4        4.02       -0.27      6.49 o 
  14   3   4       39.54       26.19      8.57 o 
  15   3   4       76.96       78.48     14.27 o 
  16   3   4        0.09       -0.54      7.44 o 
  17   3   4        1.86        0.86      8.53 o 
 -17   4   4        1.12       -9.50      9.50 o 
 -16   4   4       47.04       43.10     13.24 o 
 -15   4   4        8.15        2.61      7.87 o 
 -14   4   4      324.18      340.87     16.94 o 
 -13   4   4        6.66        5.78      7.01 o 
 -12   4   4       22.66       13.34     11.59 o 
 -11   4   4      131.57      147.25     13.20 o 
 -10   4   4       28.16       23.37      9.47 o 
  -9   4   4       76.79       74.03      7.88 o 
  -8   4   4        4.45        6.08      4.25 o 
  -7   4   4      115.08      110.44      8.11 o 
  -6   4   4       18.95       33.18      5.01 o 
  -5   4   4       60.04       69.14      8.46 o 
  -4   4   4     5595.93     5675.25     35.96 o 
  -3   4   4       34.91       21.46      4.16 o 
  -2   4   4       56.66       64.01      5.15 o 
  -1   4   4       23.63       12.00      4.13 o 
   0   4   4     1629.36     1860.97     16.04 o 
   1   4   4     2532.93     2740.39     36.08 o 
   2   4   4      302.96      308.23      7.63 o 
   3   4   4       68.15       62.08      4.55 o 
   4   4   4      159.99      140.07      5.58 o 
   5   4   4        0.09       -2.29      2.29 o 
   6   4   4      255.47      260.96      7.31 o 
   7   4   4      266.10      240.98      7.18 o 
   8   4   4      111.04      120.33      8.22 o 
   9   4   4        0.10       -2.89      4.17 o 
  10   4   4      158.66      188.05     13.98 o 
  11   4   4      898.90      956.11     24.63 o 
  12   4   4       82.22       87.79     17.26 o 
  13   4   4       49.38       41.57     14.37 o 
  14   4   4        5.12        2.86      6.70 o 
  15   4   4      204.29      274.07     19.82 o 
  16   4   4       11.90       15.98      8.67 o 
  17   4   4       26.95       21.53      9.67 o 
 -17   5   4        1.92       -3.22     10.82 o 
 -16   5   4       59.24       58.73     27.55 o 
 -15   5   4       35.66       36.87     10.89 o 
 -14   5   4        0.12        5.32      7.50 o 
 -13   5   4      125.84      133.22     25.11 o 
 -12   5   4       23.42       38.32      9.07 o 
 -11   5   4        0.44       -4.69      4.69 o 
 -10   5   4        0.01       -4.62      4.62 o 
  -9   5   4       27.39       16.35      5.59 o 
  -8   5   4       49.30       66.74      7.52 o 
  -7   5   4        7.31        4.58      4.18 o 
  -6   5   4       56.58       63.01      6.72 o 
  -5   5   4      820.53      811.27     15.52 o 
  -4   5   4      262.85      230.57      7.32 o 
  -3   5   4     3040.37     3189.44     25.45 o 
  -2   5   4     1196.75     1141.54     15.26 o 
  -1   5   4       33.77       46.30      5.07 o 
   0   5   4      551.87      528.30     21.46 o 
   1   5   4     1826.46     1963.51     17.87 o 
   2   5   4        2.91        3.18      2.26 o 
   3   5   4      221.52      202.81     10.40 o 
   4   5   4       27.15       13.58      4.51 o 
   5   5   4       30.06       34.68      4.26 o 
   6   5   4       50.81       53.58      5.02 o 
   7   5   4       19.04       23.37      5.24 o 
   8   5   4      133.06      149.42      8.94 o 
   9   5   4       53.05       67.60      8.97 o 
  10   5   4      149.68      180.12     15.69 o 
  11   5   4      487.15      479.45     17.75 o 
  12   5   4       35.44       29.48      8.51 o 
  13   5   4       24.66       23.56      8.17 o 
  14   5   4        4.90        1.38      7.18 o 
  15   5   4        0.17       -5.48      7.19 o 
  16   5   4        8.50        1.55      7.73 o 
 -16   6   4        0.81       -1.36     11.13 o 
 -15   6   4        2.59        7.58      8.79 o 
 -14   6   4        9.51        0.01      7.74 o 
 -13   6   4        7.59       -4.10      7.53 o 
 -12   6   4        5.63       -0.91      5.68 o 
 -11   6   4        6.83       10.12      5.96 o 
 -10   6   4        0.25       -5.07      5.07 o 
  -9   6   4       15.32        7.48      5.40 o 
  -8   6   4       76.50       88.21      7.41 o 
  -7   6   4      302.26      297.91      9.36 o 
  -6   6   4      637.92      644.44     12.50 o 
  -5   6   4      153.33      171.96      7.03 o 
  -4   6   4     1217.25     1320.25     21.38 o 
  -3   6   4     1004.41     1037.53     18.51 o 
  -2   6   4       24.42       19.91      5.68 o 
  -1   6   4       34.56       25.81      6.05 o 
   0   6   4      399.01      358.07     12.67 o 
   1   6   4       57.37       52.36      8.62 o 
   2   6   4      271.57      248.47     10.52 o 
   3   6   4       79.48       78.92      8.16 o 
   4   6   4        4.09        1.50      3.50 o 
   5   6   4        1.17       -2.47      3.41 o 
   6   6   4       12.19        7.58      4.23 o 
   7   6   4        0.39       -2.64      3.69 o 
   8   6   4        0.74       -0.36      5.25 o 
   9   6   4       91.89      123.97     12.06 o 
  10   6   4       45.11       36.01     10.93 o 
  11   6   4       21.86       14.16      9.12 o 
  12   6   4       64.58       48.89     12.75 o 
  13   6   4        4.67        2.21      8.74 o 
  14   6   4       44.56       39.49     12.87 o 
  15   6   4        1.73       -8.63     10.31 o 
  16   6   4       10.74        8.10     13.23 o 
 -15   7   4       24.75       28.35     13.65 o 
 -14   7   4        4.93        2.08     10.59 o 
 -13   7   4        0.08       -7.00      7.78 o 
 -12   7   4        2.91       -6.41      6.41 o 
 -11   7   4        0.13       -5.95      5.95 o 
 -10   7   4       70.64       74.95     10.94 o 
  -9   7   4       71.05       77.84     10.89 o 
  -8   7   4      262.84      287.94     16.06 o 
  -7   7   4       77.75       64.46      9.92 o 
  -6   7   4     2021.31     2117.11     35.40 o 
  -5   7   4      712.38      700.56     20.12 o 
  -4   7   4        1.71       -3.75      3.75 o 
  -3   7   4       99.01      110.34      8.62 o 
  -2   7   4        9.67        7.19      5.88 o 
  -1   7   4       60.14       51.20      7.66 o 
   0   7   4        0.33       -0.46      4.06 o 
   1   7   4       59.21       56.08      7.86 o 
   2   7   4      533.18      512.78     15.76 o 
   3   7   4       24.28       24.08      7.12 o 
   4   7   4      358.08      342.56     11.48 o 
   5   7   4      238.64      239.10      9.92 o 
   6   7   4       47.17       63.42      7.65 o 
   7   7   4        5.37       -1.96      4.52 o 
   8   7   4       40.62       35.13      8.48 o 
   9   7   4      306.05      335.17     15.35 o 
  10   7   4        1.11        1.51      8.65 o 
  11   7   4        4.13       -7.71      7.87 o 
  12   7   4        0.09       -5.60      8.94 o 
  13   7   4        6.70       -2.86      9.86 o 
  14   7   4        5.23        3.82     14.12 o 
  15   7   4        5.05        3.97     10.70 o 
 -14   8   4        0.68        0.76      8.63 o 
 -13   8   4        3.62       -2.89      7.85 o 
 -12   8   4        1.67       -3.46      7.48 o 
 -11   8   4      192.76      240.65     21.36 o 
 -10   8   4       68.75       51.70     10.38 o 
  -9   8   4      134.46      163.37     15.27 o 
  -8   8   4      400.84      381.18     16.89 o 
  -7   8   4      107.03      109.40     12.26 o 
  -6   8   4       50.04       52.20     10.31 o 
  -5   8   4      268.58      238.08     13.04 o 
  -4   8   4      470.00      502.58     29.81 o 
  -3   8   4      541.81      543.34     14.84 o 
  -2   8   4      271.83      254.99     10.48 o 
  -1   8   4       37.82       51.88     10.17 o 
   0   8   4      343.49      312.52     13.34 o 
   1   8   4      174.50      191.43     13.46 o 
   2   8   4       14.27        6.20      5.33 o 
   3   8   4      387.78      403.94     14.83 o 
   4   8   4       10.96       13.59      5.10 o 
   5   8   4       16.87       18.13      5.90 o 
   6   8   4      124.16      155.81     15.38 o 
   7   8   4      229.93      223.67     11.70 o 
   8   8   4      112.90      111.84     12.27 o 
   9   8   4      402.25      423.29     19.99 o 
  10   8   4      278.13      272.65     21.80 o 
  11   8   4        2.02        0.71      9.60 o 
  12   8   4       32.25       58.85     14.61 o 
  13   8   4       15.83       33.94     13.68 o 
  14   8   4        1.79      -10.67     10.67 o 
 -13   9   4       34.01       52.74     15.71 o 
 -12   9   4       60.69       77.05     16.15 o 
 -11   9   4       38.44       40.87     13.44 o 
 -10   9   4        5.29       -4.65      9.32 o 
  -9   9   4       33.66       26.87     11.17 o 
  -8   9   4        0.71       -3.79      6.90 o 
  -7   9   4        4.98       -1.91      6.52 o 
  -6   9   4      119.56       92.00     12.31 o 
  -5   9   4      223.59      228.49     14.08 o 
  -4   9   4        4.31        0.72      6.24 o 
  -3   9   4       44.44       20.10      6.07 o 
  -2   9   4      142.42      168.37     14.14 o 
  -1   9   4        1.39       -4.53      5.08 o 
   0   9   4      120.03      129.25     17.90 o 
   1   9   4        2.46       -3.07      4.72 o 
   2   9   4        3.14       -4.63      4.63 o 
   3   9   4       54.18       57.88      7.89 o 
   4   9   4       31.26       19.37      6.02 o 
   5   9   4       46.89       51.59      7.77 o 
   6   9   4        4.71       -0.68      5.61 o 
   7   9   4       21.58       31.28      7.21 o 
   8   9   4      336.24      332.01     16.31 o 
   9   9   4       83.71       88.39     19.43 o 
  10   9   4       47.72       52.93     25.15 o 
  11   9   4       38.72       72.67     15.39 o 
  12   9   4       35.62       59.31     16.03 o 
 -11  10   4       18.96       17.99     12.09 o 
 -10  10   4        4.00       13.90     11.98 o 
  -9  10   4        0.90        8.44     11.00 o 
  -8  10   4       29.70       27.46     11.61 o 
  -7  10   4       11.92       17.99     10.85 o 
  -6  10   4        0.48       -7.85      7.85 o 
  -5  10   4       37.74       39.17     12.45 o 
  -4  10   4        2.22       -7.36      7.36 o 
  -3  10   4      109.54      123.75     17.13 o 
  -2  10   4       17.69       -0.97     11.36 o 
  -1  10   4        3.96        6.10      8.12 o 
   0  10   4       84.65       96.75     14.67 o 
   1  10   4        3.11       -2.72      7.13 o 
   2  10   4      153.68      162.84     33.31 o 
   3  10   4       24.24       23.15      7.90 o 
   4  10   4        0.38       -5.89      5.89 o 
   5  10   4        9.56        6.24      6.61 o 
   6  10   4       68.91       46.89      9.88 o 
   7  10   4       13.14        9.18      9.74 o 
   8  10   4       48.07       37.40     12.25 o 
   9  10   4       77.91      129.41     17.99 o 
  10  10   4        0.23      -10.60     15.17 o 
  11  10   4        9.89       -8.21     15.13 o 
  -9  11   4        1.03       -3.05      9.90 o 
  -8  11   4       14.43        8.14     13.54 o 
  -7  11   4        1.44       -0.16      9.42 o 
  -6  11   4        0.10       -6.86      8.70 o 
  -5  11   4       19.54       14.27     11.44 o 
  -4  11   4        7.37       -2.77      8.41 o 
  -3  11   4        2.19       -0.38     15.66 o 
  -2  11   4        4.13        0.46      8.47 o 
  -1  11   4       79.20       80.91     24.60 o 
   0  11   4       31.92       33.47     11.11 o 
   1  11   4      203.65      236.71     22.03 o 
   2  11   4       60.14       51.90     12.46 o 
   3  11   4       17.18        8.98      7.42 o 
   4  11   4       38.68       27.81     12.89 o 
   5  11   4       19.67       10.32     10.76 o 
   6  11   4       79.55       87.14     12.96 o 
   7  11   4       33.96       28.69     11.21 o 
   8  11   4        0.69       -9.02      9.02 o 
   9  11   4       33.20       20.05     11.78 o 
  -7  12   4        0.58       -1.17     10.73 o 
  -6  12   4       15.45        8.21     10.90 o 
  -5  12   4       19.92        6.14     10.85 o 
  -4  12   4        0.14       -2.25      9.68 o 
  -3  12   4        0.01       -2.39      9.20 o 
  -2  12   4       48.98       51.69     13.56 o 
  -1  12   4        1.72       -8.29      8.29 o 
   0  12   4       98.50       82.66     16.32 o 
   1  12   4        0.35       -4.05      8.88 o 
   2  12   4       90.03      101.39     13.54 o 
   3  12   4       24.27       10.65      8.48 o 
   4  12   4        4.94        0.11      7.86 o 
   5  12   4        1.73       -3.46      8.18 o 
   6  12   4       11.70        8.32      8.87 o 
 -17   1   5        9.32       -1.16     10.60 o 
 -16   1   5        2.43       -3.29      8.66 o 
 -15   1   5        8.91       -0.17     16.53 o 
 -14   1   5      167.33      197.45     19.98 o 
 -13   1   5      177.38      169.14     17.99 o 
 -12   1   5       46.01       28.21      9.74 o 
 -11   1   5      384.70      349.66     24.29 o 
 -10   1   5        2.44       -4.28      5.75 o 
  -9   1   5        7.53        2.32      6.54 o 
  -8   1   5        4.74        0.66      5.25 o 
  -7   1   5        0.77       -2.61      4.30 o 
  -6   1   5      181.98      178.88     10.65 o 
  -5   1   5      661.72      640.32     18.79 o 
  -4   1   5      845.04      825.60     16.39 o 
  -3   1   5        2.41       -2.36      2.36 o 
  -2   1   5        3.08       -1.14      2.51 o 
  -1   1   5     1294.43     1359.72     35.03 o 
   0   1   5        9.92        3.87      3.86 o 
   1   1   5      401.25      420.35     10.96 o 
   2   1   5       49.48       37.55      4.75 o 
   3   1   5     1186.70     1208.24     19.91 o 
   4   1   5      800.20      821.96     14.17 o 
   5   1   5      213.80      206.92      5.84 o 
   6   1   5        0.01        0.10      2.10 o 
   7   1   5      108.40      120.16      9.38 o 
   8   1   5        0.36        1.52      3.45 o 
   9   1   5       85.53       76.66      7.59 o 
  10   1   5        4.33       -1.80      4.09 o 
  11   1   5       38.18       22.70      6.06 o 
  12   1   5       89.45       85.74      9.48 o 
  13   1   5       86.72       98.35     10.62 o 
  14   1   5       37.62       27.36      7.57 o 
  15   1   5        2.76        3.32      7.25 o 
  16   1   5        0.00       -2.98      7.43 o 
  17   1   5        2.53       -5.11      8.07 o 
 -17   2   5        0.49       -6.98     10.31 o 
 -16   2   5       66.44       59.47     11.85 o 
 -15   2   5       59.47       39.67     12.42 o 
 -14   2   5       29.17       20.92     12.24 o 
 -13   2   5      184.42      202.32     19.74 o 
 -12   2   5      116.60      133.21     27.06 o 
 -11   2   5      196.53      238.90     24.00 o 
 -10   2   5      118.44      153.39     15.10 o 
  -9   2   5      594.93      592.74     23.39 o 
  -8   2   5        0.96       -1.92      4.86 o 
  -7   2   5        0.08        0.08      4.69 o 
  -6   2   5       28.45       30.09      7.12 o 
  -5   2   5     1055.06     1178.35     30.35 o 
  -4   2   5     2578.20     2625.30     30.00 o 
  -3   2   5      643.83      651.99     12.69 o 
  -2   2   5      642.69      708.99     12.19 o 
  -1   2   5        6.35        0.18      2.81 o 
   0   2   5      610.65      651.73     14.13 o 
   1   2   5       37.84       36.15      5.14 o 
   2   2   5      297.90      265.80      6.23 o 
   3   2   5      118.00      118.77      4.29 o 
   4   2   5      269.44      220.91      5.55 o 
   5   2   5     1116.13     1180.37     12.55 o 
   6   2   5      387.21      389.06      7.07 o 
   7   2   5        6.00        1.32      2.72 o 
   8   2   5       14.44        9.45      4.27 o 
   9   2   5        9.25        5.09      3.93 o 
  10   2   5        6.70        1.33      4.34 o 
  11   2   5       16.02       13.76      5.52 o 
  12   2   5      214.18      227.39     14.08 o 
  13   2   5       78.69       81.40     12.16 o 
  14   2   5       95.35      100.64     12.70 o 
  15   2   5        9.14        1.60      7.30 o 
  16   2   5        6.20       14.39      8.50 o 
  17   2   5        7.12        7.92      8.75 o 
 -17   3   5        1.37       -6.48      9.73 o 
 -16   3   5        9.00        7.94      9.33 o 
 -15   3   5       71.38       62.42     11.40 o 
 -14   3   5       32.69       25.57      8.63 o 
 -13   3   5       24.16       16.36      7.69 o 
 -12   3   5       31.08       27.25      7.97 o 
 -11   3   5       61.54       58.32     13.88 o 
 -10   3   5      183.61      218.80     17.92 o 
  -9   3   5      440.30      397.64     17.94 o 
  -8   3   5      476.27      473.20     19.97 o 
  -7   3   5        5.23        2.50      4.95 o 
  -6   3   5       64.01       43.04      6.68 o 
  -5   3   5      316.30      282.33     13.15 o 
  -4   3   5      536.41      566.60     12.42 o 
  -3   3   5       23.92       20.93      6.57 o 
  -2   3   5     1428.67     1579.37     19.90 o 
  -1   3   5     1296.89     1330.80     14.69 o 
   0   3   5        8.91        5.29      2.82 o 
   1   3   5       57.29       55.96      8.53 o 
   2   3   5       12.58        5.90      2.28 o 
   3   3   5       99.15       81.46      7.07 o 
   4   3   5     1709.15     1714.87     18.53 o 
   5   3   5       98.39      112.77      5.41 o 
   6   3   5      440.97      480.82      9.33 o 
   7   3   5      287.36      311.80      8.49 o 
   8   3   5      177.81      180.96      9.26 o 
   9   3   5      277.82      279.54     13.83 o 
  10   3   5       70.56       56.42      9.01 o 
  11   3   5      230.13      191.97     30.71 o 
  12   3   5      132.83      141.69     17.52 o 
  13   3   5       70.55       50.73     10.57 o 
  14   3   5       28.60       19.16      8.84 o 
  15   3   5        6.91       -0.95      7.17 o 
  16   3   5       27.35       22.30      9.98 o 
  17   3   5        0.62        2.95      8.34 o 
 -17   4   5        5.60       -7.25     10.76 o 
 -16   4   5        0.79       -7.88      7.88 o 
 -15   4   5        4.94       -7.12      7.12 o 
 -14   4   5       15.67       17.32      8.75 o 
 -13   4   5        8.08       -1.19      6.80 o 
 -12   4   5       26.24       25.23      8.52 o 
 -11   4   5       39.61       28.13      8.25 o 
 -10   4   5       75.07       78.30     10.32 o 
  -9   4   5        0.16       -4.35      4.35 o 
  -8   4   5        0.94       -2.83      3.73 o 
  -7   4   5      143.16      157.56      9.35 o 
  -6   4   5      146.81      141.69      8.44 o 
  -5   4   5      119.79      109.33     10.84 o 
  -4   4   5      224.13      230.05      7.61 o 
  -3   4   5      151.92      131.64      6.85 o 
  -2   4   5     2786.52     2901.93     27.62 o 
  -1   4   5      147.86      154.33      6.41 o 
   0   4   5      455.58      425.60      7.95 o 
   1   4   5      266.55      278.02      8.13 o 
   2   4   5        5.61       -0.75      2.70 o 
   3   4   5       17.17       13.63      3.72 o 
   4   4   5       34.45       33.37      4.10 o 
   5   4   5       84.07       71.01      5.42 o 
   6   4   5        0.43        2.45      2.88 o 
   7   4   5       54.78       61.08      6.95 o 
   8   4   5      106.73      134.20     11.44 o 
   9   4   5       91.36       99.25     10.85 o 
  10   4   5       32.24       24.23      7.70 o 
  11   4   5      172.73      158.83     14.09 o 
  12   4   5      315.03      293.26     14.95 o 
  13   4   5        0.17       -5.87      5.87 o 
  14   4   5       91.87       91.67     21.54 o 
  15   4   5        4.51       -0.39      7.18 o 
  16   4   5        0.61       -4.49      8.05 o 
 -16   5   5       13.51       15.02      9.98 o 
 -15   5   5        5.22        1.29      8.56 o 
 -14   5   5        9.80        4.23      8.04 o 
 -13   5   5       42.32       33.74     12.17 o 
 -12   5   5       25.52       38.13      9.28 o 
 -11   5   5       28.85       18.66      7.77 o 
 -10   5   5        2.01       -4.73      4.73 o 
  -9   5   5      809.13      846.36     29.00 o 
  -8   5   5      155.47      169.96     12.83 o 
  -7   5   5      575.42      560.33     14.85 o 
  -6   5   5      246.90      229.35      9.45 o 
  -5   5   5       10.42        8.71      4.30 o 
  -4   5   5     1834.10     1930.40     22.58 o 
  -3   5   5     3643.32     3678.87     40.55 o 
  -2   5   5     1134.17     1056.77     23.70 o 
  -1   5   5      519.73      593.13     17.45 o 
   0   5   5      450.53      444.54      9.81 o 
   1   5   5      669.98      644.78     16.56 o 
   2   5   5      311.01      315.39      8.50 o 
   3   5   5       79.76       97.26      6.02 o 
   4   5   5        5.17        5.65      3.12 o 
   5   5   5       34.51       33.03      4.47 o 
   6   5   5       90.33       79.42      6.11 o 
   7   5   5       91.98       93.32      7.96 o 
   8   5   5      504.61      538.14     17.04 o 
   9   5   5       67.06       68.25      9.75 o 
  10   5   5      781.81      793.24     23.16 o 
  11   5   5        0.84       -5.86      5.86 o 
  12   5   5       51.62       57.81     10.53 o 
  13   5   5        6.05        1.45      9.27 o 
  14   5   5        0.86       -1.11      9.04 o 
  15   5   5       11.97       15.46     10.51 o 
  16   5   5        0.38      -10.09     10.09 o 
 -15   6   5       17.97       22.64     10.22 o 
 -14   6   5       15.46       11.71      9.06 o 
 -13   6   5       12.21       12.08      8.12 o 
 -12   6   5        0.04       -2.53      7.37 o 
 -11   6   5        0.06       -5.33      5.33 o 
 -10   6   5       21.77       14.60      8.13 o 
  -9   6   5      177.80      207.88     14.89 o 
  -8   6   5       32.93       19.02      7.70 o 
  -7   6   5        2.27       -1.64      6.32 o 
  -6   6   5      321.92      298.93     22.46 o 
  -5   6   5       11.08       11.21      5.93 o 
  -4   6   5       30.82       24.67      5.61 o 
  -3   6   5       11.07       14.52      4.78 o 
  -2   6   5       41.38       49.68      7.61 o 
  -1   6   5        9.00        1.98      4.68 o 
   0   6   5        1.99        0.76      3.99 o 
   1   6   5       32.10       16.42      5.59 o 
   2   6   5       22.21       20.01      5.84 o 
   3   6   5       17.73       13.90      5.21 o 
   4   6   5      105.33      113.80      8.78 o 
   5   6   5        5.40        5.89      4.11 o 
   6   6   5      254.59      240.20      9.76 o 
   7   6   5       35.84       20.32      6.79 o 
   8   6   5      284.76      276.44     13.18 o 
   9   6   5       81.18       75.58     13.77 o 
  10   6   5      141.94      172.34     19.16 o 
  11   6   5       91.40       97.89     38.69 o 
  12   6   5       11.40       18.92     10.28 o 
  13   6   5        0.08       -8.74      8.74 o 
  14   6   5        0.82       -9.30      9.30 o 
  15   6   5       12.43       27.87     13.18 o 
 -15   7   5        5.05       -1.60     11.14 o 
 -14   7   5        0.77       -1.80     10.55 o 
 -13   7   5        7.31        3.42      9.68 o 
 -12   7   5        6.35        3.32      8.01 o 
 -11   7   5       13.20        4.66      7.71 o 
 -10   7   5       81.43       99.94     14.54 o 
  -9   7   5       24.59       22.22      8.38 o 
  -8   7   5      111.74      107.61     12.78 o 
  -7   7   5      137.92      118.33     16.13 o 
  -6   7   5      383.12      355.86     15.78 o 
  -5   7   5      631.24      607.53     19.77 o 
  -4   7   5      146.84      162.08     10.96 o 
  -3   7   5       31.57       26.63      6.07 o 
  -2   7   5       94.48       91.71     13.66 o 
  -1   7   5      187.93      202.27     12.59 o 
   0   7   5      298.38      247.32     11.95 o 
   1   7   5      403.50      427.28     15.27 o 
   2   7   5       10.02        4.98      6.64 o 
   3   7   5        4.10       -4.04      4.04 o 
   4   7   5       11.06        5.57      4.74 o 
   5   7   5       45.62       49.06      7.03 o 
   6   7   5        3.13        1.65      4.56 o 
   7   7   5       10.06        2.62      6.27 o 
   8   7   5       73.61       66.55     10.08 o 
   9   7   5      112.66      207.33     34.66 o 
  10   7   5       71.68       79.63     28.02 o 
  11   7   5        7.01       10.76      9.82 o 
  12   7   5       28.51       41.55     13.20 o 
  13   7   5        0.23       -1.00      9.62 o 
  14   7   5        3.85        3.06     11.26 o 
 -14   8   5       12.00       20.57     14.15 o 
 -13   8   5        1.03       -8.24      8.24 o 
 -12   8   5       32.10       14.02      9.58 o 
 -11   8   5       26.43       13.44      8.67 o 
 -10   8   5        5.40       -2.20      7.60 o 
  -9   8   5        0.14       -6.70      6.70 o 
  -8   8   5        2.70       -6.38      6.38 o 
  -7   8   5       56.76       46.16     10.07 o 
  -6   8   5      118.18      112.73     17.10 o 
  -5   8   5      261.80      281.69     15.48 o 
  -4   8   5      129.45      128.58     10.53 o 
  -3   8   5       40.57       37.47      7.04 o 
  -2   8   5       32.18       31.24     11.02 o 
  -1   8   5        9.82        9.44      6.22 o 
   0   8   5      164.93      174.33     17.04 o 
   1   8   5       47.79       54.32      8.36 o 
   2   8   5      103.57      127.73     11.57 o 
   3   8   5        0.05       -4.18      4.67 o 
   4   8   5       12.47        6.64      5.24 o 
   5   8   5        7.62        3.76      5.05 o 
   6   8   5        0.04       -4.34      4.34 o 
   7   8   5       29.55       33.25      8.73 o 
   8   8   5       39.34       39.53      8.94 o 
   9   8   5      135.39      158.91     40.89 o 
  10   8   5        0.73       -8.15      8.15 o 
  11   8   5        9.99       -6.30      9.38 o 
  12   8   5        0.87       -5.69     10.30 o 
  13   8   5        1.89       -5.64     11.23 o 
 -12   9   5        4.40       -7.05      8.53 o 
 -11   9   5        1.12       -6.11      8.49 o 
 -10   9   5        0.19       -6.21      8.04 o 
  -9   9   5       12.38        8.12      7.99 o 
  -8   9   5       42.45       37.19     10.05 o 
  -7   9   5      137.24      154.31     15.00 o 
  -6   9   5        1.38       -6.07      6.07 o 
  -5   9   5        7.13        3.71      6.88 o 
  -4   9   5       84.70       74.80      9.10 o 
  -3   9   5      155.98      192.05     23.20 o 
  -2   9   5       76.73       67.64     13.21 o 
  -1   9   5        5.72        4.70      6.24 o 
   0   9   5        0.16       -1.63      5.42 o 
   1   9   5        5.15       -0.66      5.91 o 
   2   9   5       19.90        8.45      6.33 o 
   3   9   5       66.50       66.39      8.51 o 
   4   9   5       37.39       46.92      9.67 o 
   5   9   5        7.44        3.11      5.57 o 
   6   9   5       37.42       26.46      7.25 o 
   7   9   5        3.15       -6.43      6.43 o 
   8   9   5        3.66       -2.84      6.52 o 
   9   9   5        8.98       -4.98     12.25 o 
  10   9   5        4.80       -2.19      9.49 o 
  11   9   5       48.54       59.90     15.23 o 
  12   9   5       25.94       31.64     14.13 o 
 -11  10   5       26.77       45.97     15.00 o 
 -10  10   5       12.13       12.48     11.20 o 
  -9  10   5        2.14        0.54     10.45 o 
  -8  10   5        1.05        4.26     10.65 o 
  -7  10   5       17.75       13.05     11.19 o 
  -6  10   5        4.05       -5.83      8.70 o 
  -5  10   5        1.67       -0.36      9.01 o 
  -4  10   5      173.52      213.74     22.42 o 
  -3  10   5      168.50      166.79     19.15 o 
  -2  10   5       23.88        2.40      8.64 o 
  -1  10   5        6.88        6.42      8.71 o 
   0  10   5      201.48      211.38     27.40 o 
   1  10   5       83.64      112.51     22.97 o 
   2  10   5       28.48       24.49      9.96 o 
   3  10   5        1.68       -5.00      5.89 o 
   4  10   5        1.37       -0.13      6.50 o 
   5  10   5       12.30        0.85      7.10 o 
   6  10   5       25.84        6.95      6.77 o 
   7  10   5        0.19       -6.76      6.76 o 
   8  10   5       42.13       39.67     12.55 o 
   9  10   5        0.98        1.39      9.87 o 
  10  10   5       17.23        8.70     11.61 o 
  -9  11   5        8.38       -5.04     10.81 o 
  -8  11   5        0.03       -5.17     11.84 o 
  -7  11   5        1.94       -3.10      9.55 o 
  -6  11   5        5.17        1.08      9.12 o 
  -5  11   5        3.13        7.51      9.64 o 
  -4  11   5        1.24       -7.96      7.96 o 
  -3  11   5        9.16       10.13      9.85 o 
  -2  11   5       73.98       88.06     15.78 o 
  -1  11   5        0.18       -3.08      7.96 o 
   0  11   5        1.03       -6.40      7.32 o 
   1  11   5        1.59        4.68      8.89 o 
   2  11   5        3.17       -3.55      8.36 o 
   3  11   5       41.06       21.46      8.43 o 
   4  11   5        1.12       -4.26      8.32 o 
   5  11   5        7.12        3.83      7.77 o 
   6  11   5        2.29       -8.37      8.84 o 
   7  11   5       17.82        7.69     10.83 o 
   8  11   5        1.36      -10.50     10.50 o 
  -5  12   5        0.34       -9.21      9.86 o 
  -4  12   5        0.00       -1.28     10.05 o 
  -3  12   5        9.45        1.25      9.94 o 
  -2  12   5        4.94       -3.34     10.47 o 
  -1  12   5        0.06       -5.02      9.11 o 
   0  12   5        0.15       -5.56      8.65 o 
   1  12   5        8.89        9.54      9.33 o 
   2  12   5       10.00        7.69      8.91 o 
   3  12   5        2.18        3.66      8.56 o 
   4  12   5       17.65        1.27      8.30 o 
   5  12   5       28.94       21.62      9.61 o 
 -17   0   6      110.28      136.22     28.50 o 
 -16   0   6        2.32      -11.22     12.73 o 
 -15   0   6       57.46       31.91     17.06 o 
 -14   0   6       78.09      103.49     23.27 o 
 -13   0   6      215.08      255.12     31.54 o 
 -12   0   6       32.16       55.03     17.08 o 
 -11   0   6       15.84       11.80     12.00 o 
 -10   0   6      164.01      154.10     23.13 o 
  -9   0   6        3.18        3.70      9.14 o 
  -8   0   6      177.09      188.89     17.88 o 
  -7   0   6      206.91      188.63     17.28 o 
  -6   0   6       10.20       22.64      9.36 o 
  -5   0   6     1678.51     1543.00     44.18 o 
  -4   0   6     1694.47     1894.60     32.10 o 
  -3   0   6     1561.99     1480.73     27.45 o 
  -2   0   6     2509.41     2536.73     54.22 o 
  -1   0   6        8.37        4.19      6.37 o 
   0   0   6       41.31       34.22      9.56 o 
   1   0   6        0.19       -1.09      5.57 o 
   2   0   6        1.35       -3.05      3.05 o 
   3   0   6      128.07      121.33      9.27 o 
   4   0   6       50.94       50.00     13.84 o 
   5   0   6     1328.19     1400.32     34.50 o 
   6   0   6     2077.44     2271.43     38.26 o 
   7   0   6       34.27       30.34      7.86 o 
   8   0   6       82.78       57.01     21.25 o 
   9   0   6       88.70      106.56     13.17 o 
  10   0   6        0.01       -1.31      5.73 o 
  11   0   6       17.39       14.43      9.04 o 
  12   0   6        0.86       -6.18      7.47 o 
  13   0   6      242.27      279.24     30.66 o 
  14   0   6        1.28       -2.91      8.07 o 
  15   0   6        0.35       -3.47      8.92 o 
  16   0   6        0.28        2.38     11.32 o 
 -17   1   6       16.31        7.22     11.93 o 
 -16   1   6      122.90      168.07     21.42 o 
 -15   1   6       79.37       76.42     16.53 o 
 -14   1   6       29.18       37.34     11.63 o 
 -13   1   6        3.36       -2.72      7.92 o 
 -12   1   6       39.11       15.88     10.51 o 
 -11   1   6       59.62       60.30     12.09 o 
 -10   1   6        2.92       -0.31      7.00 o 
  -9   1   6      278.18      277.22     15.70 o 
  -8   1   6      339.47      359.15     17.08 o 
  -7   1   6        5.80        1.08      5.23 o 
  -6   1   6      295.09      287.47     14.20 o 
  -5   1   6      650.43      617.38     19.75 o 
  -4   1   6        1.50       -2.50      3.52 o 
  -3   1   6      947.97      994.83     19.42 o 
  -2   1   6      418.82      405.01     11.63 o 
  -1   1   6      463.30      466.63     16.35 o 
   0   1   6      176.15      171.80     10.18 o 
   1   1   6      205.96      220.54     11.28 o 
   2   1   6      143.55      129.59      7.57 o 
   3   1   6       23.11       31.43      5.28 o 
   4   1   6       37.19       37.86      6.65 o 
   5   1   6     2164.99     2352.82     21.39 o 
   6   1   6      116.98      149.32      8.81 o 
   7   1   6        0.77       -3.42      3.42 o 
   8   1   6        0.59       -1.96      3.73 o 
   9   1   6        1.21        0.83      4.12 o 
  10   1   6       20.01       10.74      5.05 o 
  11   1   6       15.07       10.38      5.44 o 
  12   1   6      239.07      240.57     12.17 o 
  13   1   6        0.02       -5.24      5.24 o 
  14   1   6        0.25       -3.12      5.59 o 
  15   1   6        0.01       -6.05      6.05 o 
  16   1   6       24.44       31.86     10.14 o 
 -17   2   6        1.73       -2.37      8.88 o 
 -16   2   6       18.59       15.72     12.83 o 
 -15   2   6       10.16        4.05      9.53 o 
 -14   2   6        6.80       -4.40      9.99 o 
 -13   2   6        6.96        6.41      8.16 o 
 -12   2   6       33.32       42.14     11.95 o 
 -11   2   6      301.98      272.73     17.15 o 
 -10   2   6       50.73       48.44     11.06 o 
  -9   2   6       27.70       24.12     15.36 o 
  -8   2   6      168.92      175.07     21.48 o 
  -7   2   6       40.14       29.43      8.24 o 
  -6   2   6      599.78      600.42     20.13 o 
  -5   2   6       80.08       94.81     26.17 o 
  -4   2   6      148.36      161.94      8.85 o 
  -3   2   6      499.24      498.85     13.70 o 
  -2   2   6       92.45      124.82      8.48 o 
  -1   2   6     1381.51     1518.38     28.86 o 
   0   2   6      279.63      281.04     10.42 o 
   1   2   6        0.09       -1.24      2.43 o 
   2   2   6      386.66      386.69     10.72 o 
   3   2   6      333.70      294.00      6.80 o 
   4   2   6      382.82      422.83      8.17 o 
   5   2   6      262.52      270.14      6.66 o 
   6   2   6      575.25      577.24     11.26 o 
   7   2   6      472.46      473.29     12.87 o 
   8   2   6        4.05        3.47      4.17 o 
   9   2   6      250.18      225.97      9.95 o 
  10   2   6        0.02       -2.79      4.26 o 
  11   2   6       47.50       32.85     11.57 o 
  12   2   6      120.89      167.01     16.33 o 
  13   2   6        5.57        9.25      6.25 o 
  14   2   6       12.87        7.80      7.75 o 
  15   2   6       29.43       16.51      8.67 o 
  16   2   6       27.71       26.16     12.79 o 
 -16   3   6       34.05       32.26     11.10 o 
 -15   3   6        9.13       -2.10      8.19 o 
 -14   3   6       27.66       28.34      9.29 o 
 -13   3   6        3.74       -4.57      6.34 o 
 -12   3   6       42.01       51.50     12.32 o 
 -11   3   6       25.76       38.68     11.02 o 
 -10   3   6        7.72        3.79      7.37 o 
  -9   3   6       87.52      104.38     13.68 o 
  -8   3   6      107.99      127.08     18.75 o 
  -7   3   6       59.77       70.59     10.41 o 
  -6   3   6       40.33       50.03      9.14 o 
  -5   3   6      137.44      127.29     15.61 o 
  -4   3   6      116.92      100.75      9.66 o 
  -3   3   6        1.99        6.16      6.53 o 
  -2   3   6     2392.11     2552.06     23.27 o 
  -1   3   6        5.53        5.65      2.98 o 
   0   3   6      754.87      792.04     10.41 o 
   1   3   6      580.07      606.69      9.43 o 
   2   3   6      937.44      994.53     12.69 o 
   3   3   6      615.44      669.99     10.11 o 
   4   3   6        2.52       -2.30      2.30 o 
   5   3   6       52.41       56.55      7.26 o 
   6   3   6        0.00       -0.55      3.01 o 
   7   3   6        1.86       -2.16      3.69 o 
   8   3   6        0.44       -1.74      3.88 o 
   9   3   6      215.33      205.12     10.65 o 
  10   3   6      242.61      244.75     11.96 o 
  11   3   6        6.68        1.43      5.75 o 
  12   3   6        4.52       -1.06      6.21 o 
  13   3   6       16.78        5.66      6.92 o 
  14   3   6       11.34        2.12      7.04 o 
  15   3   6       11.24       12.28      8.37 o 
  16   3   6        0.93       -1.41      8.24 o 
 -16   4   6        3.34       13.69      9.03 o 
 -15   4   6        6.80        8.68      9.19 o 
 -14   4   6       39.25       21.55      9.05 o 
 -13   4   6       16.10       11.03      8.24 o 
 -12   4   6      250.20      273.76     14.78 o 
 -11   4   6       13.93        0.75      6.30 o 
 -10   4   6       12.06        5.45      6.94 o 
  -9   4   6        2.98       -1.33      5.58 o 
  -8   4   6      815.44      835.64     21.92 o 
  -7   4   6      489.96      483.53     14.22 o 
  -6   4   6       44.27       53.93      8.97 o 
  -5   4   6       26.73       28.56      4.88 o 
  -4   4   6        5.97        3.39      3.35 o 
  -3   4   6      538.65      537.80     11.64 o 
  -2   4   6     1814.46     1928.18     28.54 o 
  -1   4   6      298.88      233.39      6.92 o 
   0   4   6      488.91      527.90     15.47 o 
   1   4   6       34.94       46.10      5.52 o 
   2   4   6      112.37      117.79      6.94 o 
   3   4   6      545.67      552.00     12.33 o 
   4   4   6      259.34      251.05     12.27 o 
   5   4   6       16.20       14.84      3.74 o 
   6   4   6       35.68       29.77      8.82 o 
   7   4   6     1481.83     1479.47     28.09 o 
   8   4   6      396.29      379.00     15.06 o 
   9   4   6       85.85       70.80     10.07 o 
  10   4   6       14.24        7.97      6.45 o 
  11   4   6        0.55       -4.91      5.79 o 
  12   4   6       71.92       60.33     10.87 o 
  13   4   6      110.12      110.83     13.47 o 
  14   4   6        4.69        9.90      7.89 o 
  15   4   6       42.99       45.57     11.18 o 
  16   4   6       11.15        7.69      9.34 o 
 -15   5   6        2.09       -4.04      8.42 o 
 -14   5   6       13.76        7.72      8.62 o 
 -13   5   6        0.19       -0.37      7.73 o 
 -12   5   6       21.96       38.14     10.10 o 
 -11   5   6       82.41       96.02     12.38 o 
 -10   5   6       16.19       12.62      8.13 o 
  -9   5   6      346.54      324.36     13.07 o 
  -8   5   6      108.18      140.43     10.90 o 
  -7   5   6      765.16      776.31     18.28 o 
  -6   5   6      184.43      187.40     10.68 o 
  -5   5   6        8.44        1.35      3.71 o 
  -4   5   6        3.54        2.55      3.44 o 
  -3   5   6      120.57      134.85     11.14 o 
  -2   5   6      125.87      122.76      7.46 o 
  -1   5   6      155.10      159.38     11.76 o 
   0   5   6       64.75       46.06      7.06 o 
   1   5   6       44.86       60.87     10.81 o 
   2   5   6       42.68       51.25     10.08 o 
   3   5   6       40.66       31.53      6.13 o 
   4   5   6      137.37      160.59      9.97 o 
   5   5   6      282.08      254.85      9.78 o 
   6   5   6      315.12      306.90     15.37 o 
   7   5   6      540.97      527.34     17.03 o 
   8   5   6      634.25      663.94     26.32 o 
   9   5   6       29.10       19.90     10.30 o 
  10   5   6       52.11       55.47     13.52 o 
  11   5   6       84.02       64.79     21.87 o 
  12   5   6       23.98       -0.04      9.05 o 
  13   5   6        1.21       -2.75      9.08 o 
  14   5   6        0.22        0.88      9.58 o 
  15   5   6        1.21       -7.00     11.37 o 
 -15   6   6        8.37        3.01     12.40 o 
 -14   6   6        3.96        1.25     10.55 o 
 -13   6   6       17.79       15.75     11.24 o 
 -12   6   6       25.43        7.11     14.48 o 
 -11   6   6        2.37       -8.23      8.23 o 
 -10   6   6       44.31       33.09      9.06 o 
  -9   6   6       84.58       82.27     11.81 o 
  -8   6   6      717.94      700.65     22.70 o 
  -7   6   6      191.03      224.24     16.70 o 
  -6   6   6      323.83      316.70     15.07 o 
  -5   6   6      170.91      163.88     11.47 o 
  -4   6   6      203.06      223.67     11.47 o 
  -3   6   6       50.46       52.86      7.63 o 
  -2   6   6       10.12        3.96      5.24 o 
  -1   6   6       10.07        5.40      5.34 o 
   0   6   6      138.39      141.10     18.23 o 
   1   6   6       95.14      100.63     11.98 o 
   2   6   6       12.05        2.00      4.77 o 
   3   6   6       53.29       54.80      8.07 o 
   4   6   6      324.40      303.33     11.09 o 
   5   6   6       43.36       48.29     10.48 o 
   6   6   6     1383.72     1403.67     31.03 o 
   7   6   6      430.84      427.00     16.59 o 
   8   6   6      167.55      197.22     20.16 o 
   9   6   6     1096.27     1240.82     37.62 o 
  10   6   6      201.33      248.16     23.12 o 
  11   6   6        3.43       14.56      9.44 o 
  12   6   6       57.25       64.81     15.10 o 
  13   6   6        4.44       -8.25      8.25 o 
  14   6   6        9.76        6.74     11.41 o 
 -14   7   6       90.96      111.52     19.34 o 
 -13   7   6        6.66       -3.67     13.52 o 
 -12   7   6        6.77        2.78      7.95 o 
 -11   7   6        4.75        1.24      7.68 o 
 -10   7   6       12.14        5.18      8.02 o 
  -9   7   6        7.40       -2.22      6.91 o 
  -8   7   6        2.16       -6.20      6.20 o 
  -7   7   6      153.62      175.02     17.39 o 
  -6   7   6      945.46      912.91     27.82 o 
  -5   7   6     1530.57     1633.57     28.04 o 
  -4   7   6       37.79       27.90      6.82 o 
  -3   7   6      507.29      497.86     15.30 o 
  -2   7   6       72.89       65.74     11.08 o 
  -1   7   6       35.66       30.98      7.77 o 
   0   7   6        9.67       -0.80      5.17 o 
   1   7   6      173.14      202.25     14.17 o 
   2   7   6        0.01       -1.30      4.90 o 
   3   7   6        2.24       -0.87      4.94 o 
   4   7   6      295.54      295.85     11.74 o 
   5   7   6      101.13      109.05      9.79 o 
   6   7   6      253.67      256.39     16.54 o 
   7   7   6      324.13      297.23     14.83 o 
   8   7   6      488.18      544.22     25.65 o 
   9   7   6      303.52      285.43     19.32 o 
  10   7   6      101.20      104.21     17.18 o 
  11   7   6       31.88       27.27     17.50 o 
  12   7   6       14.72       21.77     12.60 o 
  13   7   6        4.16        7.52     12.15 o 
 -13   8   6        1.70        6.74     10.02 o 
 -12   8   6        1.04       -5.27      8.19 o 
 -11   8   6        0.06       -7.71      7.71 o 
 -10   8   6        0.13       -1.83      7.42 o 
  -9   8   6        0.31       -0.80      7.37 o 
  -8   8   6       59.60       49.45     10.58 o 
  -7   8   6      207.23      262.30     18.90 o 
  -6   8   6      388.13      378.64     17.90 o 
  -5   8   6      408.55      359.79     16.94 o 
  -4   8   6      674.44      665.84     18.40 o 
  -3   8   6      139.26      170.92     14.43 o 
  -2   8   6       50.59       49.90      9.32 o 
  -1   8   6       42.00       36.29      8.75 o 
   0   8   6      291.31      255.26     13.35 o 
   1   8   6      462.26      478.12     17.72 o 
   2   8   6      112.61      115.54     14.73 o 
   3   8   6      291.34      282.54     13.83 o 
   4   8   6        0.02       -4.58      4.58 o 
   5   8   6       92.79      103.14     20.41 o 
   6   8   6        3.84       -3.60      5.96 o 
   7   8   6        1.49        2.87      6.74 o 
   8   8   6        6.16        4.28      9.56 o 
   9   8   6       18.29       11.64     10.12 o 
  10   8   6       89.02      114.73     17.90 o 
  11   8   6       20.29       -5.57      9.91 o 
  12   8   6       17.74       19.72     13.07 o 
 -11   9   6       11.96       11.30      9.64 o 
 -10   9   6        7.08        5.99      9.29 o 
  -9   9   6        7.64        2.20      8.80 o 
  -8   9   6        1.00       -5.50      7.32 o 
  -7   9   6      150.81      154.89     15.93 o 
  -6   9   6       40.89       28.83      8.71 o 
  -5   9   6      172.46      175.24     24.51 o 
  -4   9   6        0.67       -0.79      5.44 o 
  -3   9   6       23.38       12.93      6.02 o 
  -2   9   6       68.95       62.62      8.84 o 
  -1   9   6       41.33       35.12     13.70 o 
   0   9   6       66.45       64.26     10.22 o 
   1   9   6      348.41      327.35     15.56 o 
   2   9   6       98.01      109.39     15.71 o 
   3   9   6      158.09      186.30     13.24 o 
   4   9   6        6.63        9.75      6.04 o 
   5   9   6        0.39        0.59      5.52 o 
   6   9   6        0.08       -6.03      6.03 o 
   7   9   6        6.67        6.11      7.85 o 
   8   9   6       80.49      125.01     18.01 o 
   9   9   6       46.93       64.08     14.94 o 
  10   9   6       31.22       43.17     14.33 o 
  11   9   6        1.16       -8.80     10.37 o 
 -10  10   6        1.98       -4.33     10.19 o 
  -9  10   6        1.80       -6.06      9.47 o 
  -8  10   6        1.83       -2.82      9.58 o 
  -7  10   6        0.11       -3.23      9.72 o 
  -6  10   6        9.14        4.64     10.13 o 
  -5  10   6        2.68        4.21      7.79 o 
  -4  10   6        2.63       -1.14      6.08 o 
  -3  10   6        1.40       -2.83      6.03 o 
  -2  10   6       33.15       33.47      7.82 o 
  -1  10   6       60.21       55.87     10.46 o 
   0  10   6       43.18       42.85      9.28 o 
   1  10   6        4.29       -6.27      6.27 o 
   2  10   6       51.28       55.18     13.99 o 
   3  10   6      127.90      156.59     13.12 o 
   4  10   6        3.65       -1.47      5.83 o 
   5  10   6       46.64       40.82      8.57 o 
   6  10   6        2.03       -6.96      6.96 o 
   7  10   6        1.56       -7.10      7.10 o 
   8  10   6       26.11       31.86     13.43 o 
   9  10   6        3.97        0.98     11.10 o 
  -7  11   6       10.65       12.47     11.77 o 
  -6  11   6        0.50        9.01     10.71 o 
  -5  11   6       55.63       47.76     14.45 o 
  -4  11   6        2.50       -3.70      8.75 o 
  -3  11   6        1.97        2.63      9.60 o 
  -2  11   6        5.92        0.29      8.66 o 
  -1  11   6        4.06        3.97     10.38 o 
   0  11   6        5.20        6.14     10.34 o 
   1  11   6      111.11      106.89     21.17 o 
   2  11   6      116.80      132.92     18.23 o 
   3  11   6       34.72       29.00     10.31 o 
   4  11   6       96.50      102.62     13.69 o 
   5  11   6        2.30       -9.88      9.88 o 
   6  11   6        8.21       -0.58      9.91 o 
   7  11   6        0.62       -2.41     10.95 o 
  -3  12   6       11.13       -1.43     10.04 o 
  -2  12   6        0.18       -9.51      9.51 o 
  -1  12   6        0.42       -4.10      9.26 o 
   0  12   6       20.63        5.09     10.31 o 
   1  12   6        3.30        2.82      9.84 o 
   2  12   6        1.42       -7.57      7.57 o 
   3  12   6       20.52       10.93      9.31 o 
 -16   1   7       81.93      105.92     18.17 o 
 -15   1   7        7.58       16.11     11.36 o 
 -14   1   7       62.76       72.50     14.78 o 
 -13   1   7       10.43        7.27      9.39 o 
 -12   1   7       17.59       15.51     10.35 o 
 -11   1   7       59.40       58.88     13.47 o 
 -10   1   7      228.70      226.84     17.50 o 
  -9   1   7        0.04       -5.84      6.44 o 
  -8   1   7      183.95      194.92     21.56 o 
  -7   1   7        5.32        2.30      5.90 o 
  -6   1   7      338.36      355.37     16.91 o 
  -5   1   7      631.37      611.44     21.04 o 
  -4   1   7      983.38      972.80     20.64 o 
  -3   1   7       63.06       57.44      6.08 o 
  -2   1   7      335.64      328.44     11.45 o 
  -1   1   7      184.07      160.03     11.90 o 
   0   1   7        0.75        0.90      4.63 o 
   1   1   7        0.19       -0.63      3.36 o 
   2   1   7       21.96       14.36      3.96 o 
   3   1   7      102.32      112.25      8.65 o 
   4   1   7      467.71      491.10     12.68 o 
   5   1   7       78.69       71.55      8.60 o 
   6   1   7       12.30        7.36      4.10 o 
   7   1   7       54.27       46.30      9.20 o 
   8   1   7       12.19        8.93      4.91 o 
   9   1   7       97.79       84.17     12.15 o 
  10   1   7       36.30       31.27      6.69 o 
  11   1   7      171.68      176.09     12.69 o 
  12   1   7        1.47       -4.99      4.99 o 
  13   1   7        0.76        3.70      6.18 o 
  14   1   7       24.76       27.85      7.78 o 
  15   1   7       22.48       26.11      8.22 o 
  16   1   7        1.38       -2.83      7.20 o 
 -16   2   7        1.38       -3.00     10.78 o 
 -15   2   7       38.50       16.31     11.97 o 
 -14   2   7       39.14       42.41     13.12 o 
 -13   2   7        4.52       -4.03      9.00 o 
 -12   2   7        0.80       -7.59      7.59 o 
 -11   2   7      354.67      326.66     19.17 o 
 -10   2   7       52.50       45.70     14.04 o 
  -9   2   7       82.35       95.99     13.82 o 
  -8   2   7      160.06      177.77     27.89 o 
  -7   2   7      118.18      129.89     14.04 o 
  -6   2   7       56.82       96.96     12.11 o 
  -5   2   7        1.89       -0.84      4.18 o 
  -4   2   7       23.05       19.37      5.27 o 
  -3   2   7      830.22      797.59     16.53 o 
  -2   2   7      602.30      633.67     15.37 o 
  -1   2   7      162.50      149.28     11.42 o 
   0   2   7      399.74      405.15     13.54 o 
   1   2   7       85.97       90.37     10.56 o 
   2   2   7        8.49        9.03      4.19 o 
   3   2   7       40.99       43.32      5.14 o 
   4   2   7     1005.24     1037.22     14.98 o 
   5   2   7      812.24      813.74     16.30 o 
   6   2   7       33.44       28.39      7.27 o 
   7   2   7        0.48       -1.88      3.90 o 
   8   2   7      206.92      196.17     10.32 o 
   9   2   7       57.82       59.11      7.78 o 
  10   2   7      112.36      107.44     19.15 o 
  11   2   7       42.32       42.34      8.96 o 
  12   2   7      111.19      156.80     12.55 o 
  13   2   7        0.51       -5.64      5.66 o 
  14   2   7       10.18        6.19      6.82 o 
  15   2   7       18.12        9.93     12.99 o 
  16   2   7        2.65       -0.95      8.09 o 
 -16   3   7        5.91       -8.67      8.67 o 
 -15   3   7        3.45        4.28      8.85 o 
 -14   3   7       21.58        9.59      8.46 o 
 -13   3   7        0.48       -6.40      8.71 o 
 -12   3   7        2.70       -3.12      8.63 o 
 -11   3   7      217.40      213.48     20.45 o 
 -10   3   7        5.22        1.21      7.97 o 
  -9   3   7      478.50      434.00     20.40 o 
  -8   3   7       42.69       32.93      9.55 o 
  -7   3   7        0.34       -5.18      5.18 o 
  -6   3   7       51.43       42.10      9.35 o 
  -5   3   7        7.16        3.12      4.58 o 
  -4   3   7        1.12       -2.14      3.95 o 
  -3   3   7      109.24      138.11     10.30 o 
  -2   3   7        6.47        0.78      3.31 o 
  -1   3   7       44.28       68.89      6.85 o 
   0   3   7      149.92      160.27      9.83 o 
   1   3   7      184.55      191.11      8.50 o 
   2   3   7      315.83      321.95     10.14 o 
   3   3   7     1373.17     1474.94     19.21 o 
   4   3   7       37.19       33.71      4.60 o 
   5   3   7      257.32      251.43      8.16 o 
   6   3   7      235.18      217.00      9.46 o 
   7   3   7      157.88      151.45      9.44 o 
   8   3   7        2.07       -4.19      4.19 o 
   9   3   7       23.38       17.27      5.90 o 
  10   3   7       18.49       12.45      5.91 o 
  11   3   7        0.26       -5.05      5.05 o 
  12   3   7        3.88        9.29      7.58 o 
  13   3   7       15.00        6.07      7.61 o 
  14   3   7        0.24        1.17      7.35 o 
  15   3   7        3.61        2.68      8.78 o 
 -15   4   7        6.30       -1.37      8.94 o 
 -14   4   7       21.89       25.77      9.60 o 
 -13   4   7       53.15       56.51     11.16 o 
 -12   4   7       11.48        6.24      7.59 o 
 -11   4   7        0.00       -6.14      6.14 o 
 -10   4   7       14.58       16.99      7.81 o 
  -9   4   7      202.67      208.17     15.58 o 
  -8   4   7      149.59      173.43     14.00 o 
  -7   4   7       36.54       35.66      7.83 o 
  -6   4   7       27.71       27.74      7.85 o 
  -5   4   7       32.46       29.94      5.35 o 
  -4   4   7       39.87       35.19      5.31 o 
  -3   4   7       37.87       33.76      9.64 o 
  -2   4   7      109.53      113.44      8.52 o 
  -1   4   7        1.02       -0.15      2.83 o 
   0   4   7       90.59       97.04      7.76 o 
   1   4   7       37.03       24.58      4.70 o 
   2   4   7       28.33       21.86      6.07 o 
   3   4   7       84.68       84.91      6.73 o 
   4   4   7      111.24      126.12     14.61 o 
   5   4   7      382.85      383.15     12.02 o 
   6   4   7       75.76       82.89     12.34 o 
   7   4   7      136.61      137.62     25.96 o 
   8   4   7       11.24        7.95      6.04 o 
   9   4   7       16.83        5.01      6.12 o 
  10   4   7        0.00       -1.14      6.15 o 
  11   4   7        1.17        5.43      7.06 o 
  12   4   7       29.77       25.50      8.56 o 
  13   4   7        1.24       -3.35      7.16 o 
  14   4   7        0.42       -0.13      9.58 o 
  15   4   7       11.39       11.53     11.56 o 
 -15   5   7        1.28       -1.18      9.20 o 
 -14   5   7        3.60       -3.17      8.77 o 
 -13   5   7        4.49       -1.01      8.47 o 
 -12   5   7       19.09       12.67      8.32 o 
 -11   5   7       62.71       56.67     10.77 o 
 -10   5   7      124.15      155.62     14.57 o 
  -9   5   7        0.01       -0.19      6.43 o 
  -8   5   7      400.81      412.38     14.64 o 
  -7   5   7     1333.67     1342.72     24.85 o 
  -6   5   7      239.18      230.88     11.50 o 
  -5   5   7      114.43      125.90     10.39 o 
  -4   5   7       78.48       63.42      7.77 o 
  -3   5   7      121.96      126.14     10.12 o 
  -2   5   7        2.61       -1.81      5.13 o 
  -1   5   7        1.43       -0.87      4.45 o 
   0   5   7        0.23       -1.34      4.52 o 
   1   5   7      246.44      220.64     11.19 o 
   2   5   7        8.17        6.07      5.08 o 
   3   5   7        0.43       -0.28      4.76 o 
   4   5   7       23.39       12.20      4.78 o 
   5   5   7      252.37      263.97     12.87 o 
   6   5   7       14.69        9.13      6.38 o 
   7   5   7      372.43      365.22     20.25 o 
   8   5   7       26.08       24.81     10.66 o 
   9   5   7       21.00       16.30     10.26 o 
  10   5   7      405.94      431.76     23.49 o 
  11   5   7       20.09       25.18     11.60 o 
  12   5   7        0.70       -7.52      8.65 o 
  13   5   7       36.52       33.45     12.99 o 
  14   5   7       16.28       25.66     28.55 o 
 -14   6   7        1.70       -5.53     11.24 o 
 -13   6   7        0.91       -5.03     13.30 o 
 -12   6   7        5.15       -1.11     10.49 o 
 -11   6   7       80.87       78.82     16.00 o 
 -10   6   7        4.76        1.19      8.50 o 
  -9   6   7       52.80       59.69     10.93 o 
  -8   6   7      185.86      199.02     31.41 o 
  -7   6   7      107.57      107.28     12.92 o 
  -6   6   7       16.44       14.12      7.55 o 
  -5   6   7      225.94      223.41     25.89 o 
  -4   6   7        8.04        1.93      4.88 o 
  -3   6   7       83.61       96.39      9.94 o 
  -2   6   7       95.00       80.30     10.44 o 
  -1   6   7      729.93      747.30     21.44 o 
   0   6   7       20.22       18.37      6.73 o 
   1   6   7       69.00       59.41     14.04 o 
   2   6   7        0.04       -4.68      4.68 o 
   3   6   7        5.82       -3.91      4.78 o 
   4   6   7       44.61       37.27      8.61 o 
   5   6   7       24.38       18.34      7.36 o 
   6   6   7        0.88       -3.72      5.88 o 
   7   6   7       19.51       19.53     10.50 o 
   8   6   7      470.85      416.12     22.83 o 
   9   6   7      253.84      287.35     19.59 o 
  10   6   7       20.17       23.05     11.02 o 
  11   6   7        8.17       -1.55     15.75 o 
  12   6   7       91.08      110.29     18.49 o 
  13   6   7       10.15       18.33     12.28 o 
 -13   7   7       46.34       61.30     16.44 o 
 -12   7   7        0.38      -10.23     10.23 o 
 -11   7   7        0.84       -0.47      8.10 o 
 -10   7   7        2.70       -7.50      7.50 o 
  -9   7   7      122.98      101.75     13.56 o 
  -8   7   7        2.47       -1.32      7.18 o 
  -7   7   7      131.34      140.18     14.83 o 
  -6   7   7        0.12       -6.10      6.10 o 
  -5   7   7       72.04       66.95      9.25 o 
  -4   7   7      760.67      785.64     20.19 o 
  -3   7   7      413.52      407.22     14.81 o 
  -2   7   7       12.25        9.21      6.52 o 
  -1   7   7      213.25      232.23     13.88 o 
   0   7   7       61.33       66.63      9.88 o 
   1   7   7       96.79      108.23     19.19 o 
   2   7   7       17.32       19.85      6.86 o 
   3   7   7      212.88      209.35     13.72 o 
   4   7   7       69.12       62.57      8.63 o 
   5   7   7       18.71        9.79      7.33 o 
   6   7   7       59.71       61.25     10.49 o 
   7   7   7      291.36      325.66     20.69 o 
   8   7   7        7.00       13.60     10.37 o 
   9   7   7        0.31       -7.25      8.30 o 
  10   7   7       72.18       78.03     15.92 o 
  11   7   7       55.21       43.23     15.49 o 
  12   7   7        1.08      -10.03     10.03 o 
  13   7   7        0.00       -0.60     11.47 o 
 -12   8   7       30.09       39.94     11.38 o 
 -11   8   7        0.09       -7.92      7.92 o 
 -10   8   7        1.24       -7.18      7.18 o 
  -9   8   7        4.95       -6.27      7.30 o 
  -8   8   7        0.06       -1.09      7.58 o 
  -7   8   7       41.26       45.75     10.56 o 
  -6   8   7       21.78        8.79      8.98 o 
  -5   8   7      509.32      530.65     17.67 o 
  -4   8   7      161.15      183.53     13.77 o 
  -3   8   7        0.00        0.29      5.26 o 
  -2   8   7       66.01       58.11      9.93 o 
  -1   8   7       44.97       34.26      8.69 o 
   0   8   7        5.61        4.49      7.23 o 
   1   8   7      141.09      138.73     15.64 o 
   2   8   7      106.49      117.14     14.52 o 
   3   8   7       87.92      109.94     11.77 o 
   4   8   7        8.44        8.92      7.21 o 
   5   8   7       55.98       38.59      9.30 o 
   6   8   7       34.50       31.56      8.96 o 
   7   8   7        4.78        0.99     10.91 o 
   8   8   7        7.53       12.18     10.77 o 
   9   8   7       18.16       13.00     13.42 o 
  10   8   7        1.60       -4.58     10.67 o 
  11   8   7        9.98        3.49     11.32 o 
 -10   9   7        2.95       -0.38      9.15 o 
  -9   9   7        0.95       -7.78      7.78 o 
  -8   9   7       13.08       12.49      9.18 o 
  -7   9   7       19.06       18.50      9.31 o 
  -6   9   7       69.70       87.47     12.92 o 
  -5   9   7      284.47      303.14     17.01 o 
  -4   9   7       83.46       90.20     10.62 o 
  -3   9   7       45.38       33.50      7.91 o 
  -2   9   7       19.88       19.40      8.40 o 
  -1   9   7      107.48       94.41     12.82 o 
   0   9   7       13.92        9.32      7.07 o 
   1   9   7        0.05       -0.05      6.33 o 
   2   9   7       13.50       -2.64      7.16 o 
   3   9   7      105.94      134.01     15.60 o 
   4   9   7      111.83      108.52     10.88 o 
   5   9   7        0.17       -6.50      6.50 o 
   6   9   7        7.44       -0.29      7.91 o 
   7   9   7        0.21       -6.13      8.70 o 
   8   9   7       37.98       28.93     13.41 o 
   9   9   7        5.59        2.13     11.30 o 
  10   9   7        0.01      -10.92     10.92 o 
  -9  10   7        1.80        1.37     11.59 o 
  -8  10   7        3.41       -3.92      8.82 o 
  -7  10   7       76.20       59.23     12.67 o 
  -6  10   7      121.51      140.09     16.40 o 
  -5  10   7        0.13       -3.55      7.55 o 
  -4  10   7        6.91       -6.01      6.04 o 
  -3  10   7       61.40       49.29      9.45 o 
  -2  10   7       23.44       15.02      7.25 o 
  -1  10   7        1.88       -5.92      6.74 o 
   0  10   7       19.14        7.82      7.63 o 
   1  10   7       36.34       25.82      8.78 o 
   2  10   7        0.15       -3.42      6.72 o 
   3  10   7       16.48        6.84      6.72 o 
   4  10   7        0.06       -5.46      5.46 o 
   5  10   7       20.06       12.18     10.13 o 
   6  10   7        0.94       -1.09      8.75 o 
   7  10   7       57.25       59.59     15.60 o 
   8  10   7       36.51       42.66     16.68 o 
  -6  11   7        1.27       -3.47     10.25 o 
  -5  11   7       57.16       33.89     13.60 o 
  -4  11   7        0.07       -9.48      9.48 o 
  -3  11   7        0.81       -2.69      9.66 o 
  -2  11   7       29.17       32.67     12.57 o 
  -1  11   7        0.93        5.88      9.93 o 
   0  11   7        2.76       -0.76      9.38 o 
   1  11   7        0.99       -2.59      8.58 o 
   2  11   7        1.14       -4.81      8.59 o 
   3  11   7       14.84        3.16      8.20 o 
   4  11   7        1.45        0.12     10.53 o 
   5  11   7        0.58       -3.22     10.24 o 
 -16   0   8       59.81       86.05     25.31 o 
 -15   0   8       54.11       43.58     21.82 o 
 -14   0   8        5.91       19.61     16.68 o 
 -13   0   8        3.60       -1.06     13.33 o 
 -12   0   8        0.15        0.89     14.02 o 
 -11   0   8       26.35       47.22     17.32 o 
 -10   0   8      168.19      184.57     26.64 o 
  -9   0   8        4.81       -1.20     10.53 o 
  -8   0   8      440.34      371.88     27.14 o 
  -7   0   8     2497.70     2498.72     66.40 o 
  -6   0   8       68.59       49.79     14.41 o 
  -5   0   8      261.85      277.50     21.96 o 
  -4   0   8     1868.52     1987.91     37.45 o 
  -3   0   8     1011.96     1005.64     62.45 o 
  -2   0   8     2067.97     2103.01     57.28 o 
  -1   0   8      536.68      572.52     30.27 o 
   0   0   8      238.47      196.30     18.30 o 
   1   0   8       52.43       40.50     12.09 o 
   2   0   8      467.27      432.73     16.84 o 
   3   0   8      811.39      850.26     23.75 o 
   4   0   8        7.12        7.62      5.47 o 
   5   0   8       41.76       36.21     18.44 o 
   6   0   8       36.95       27.27     21.51 o 
   7   0   8        0.89       -1.20      5.60 o 
   8   0   8       20.72       18.43      8.34 o 
   9   0   8      119.78      120.84     14.82 o 
  10   0   8       96.82      109.55     14.76 o 
  11   0   8      120.29      134.87     32.84 o 
  12   0   8       13.46        5.96      8.84 o 
  13   0   8        7.90       -4.62      8.37 o 
  14   0   8        9.46       -9.11      9.11 o 
  15   0   8        2.07       -5.30      9.12 o 
 -15   1   8        3.76       -9.61      9.61 o 
 -14   1   8       33.95       29.75     15.49 o 
 -13   1   8        3.51       -6.56     11.30 o 
 -12   1   8        0.07       -7.77      7.77 o 
 -11   1   8       21.66       19.89      9.71 o 
 -10   1   8       26.96       20.43     10.40 o 
  -9   1   8       16.00        3.09      8.18 o 
  -8   1   8      132.95      156.32     17.62 o 
  -7   1   8      209.64      213.96     16.00 o 
  -6   1   8      272.68      270.13     17.45 o 
  -5   1   8       31.23       24.44      6.56 o 
  -4   1   8        3.63        3.01      4.26 o 
  -3   1   8     1793.56     1904.98     44.67 o 
  -2   1   8      893.04      922.23     27.64 o 
  -1   1   8       97.74       85.84     11.34 o 
   0   1   8      315.79      297.77     15.50 o 
   1   1   8      109.04      118.98      9.42 o 
   2   1   8        5.48        2.73      3.81 o 
   3   1   8        3.42        1.20      3.83 o 
   4   1   8      255.37      239.91      9.37 o 
   5   1   8       12.86       13.36      4.72 o 
   6   1   8        0.15       -2.02      3.61 o 
   7   1   8        3.48        3.69      4.40 o 
   8   1   8      106.89      120.09     10.12 o 
   9   1   8       16.46       17.06      5.93 o 
  10   1   8      114.33      136.59     11.77 o 
  11   1   8       60.09       48.86     13.57 o 
  12   1   8      104.96       83.98     10.57 o 
  13   1   8        0.20       -2.91      5.76 o 
  14   1   8        6.41        1.65      6.33 o 
  15   1   8        0.39       -6.97      6.97 o 
 -15   2   8        0.24       -9.09      9.09 o 
 -14   2   8        6.82       18.03     16.70 o 
 -13   2   8       75.88       83.91     16.14 o 
 -12   2   8       18.31       18.42     13.17 o 
 -11   2   8      383.03      363.34     21.13 o 
 -10   2   8        5.44       -3.43      7.71 o 
  -9   2   8      331.30      325.56     18.68 o 
  -8   2   8        6.92       13.20      7.64 o 
  -7   2   8      140.05      172.73     16.63 o 
  -6   2   8        4.91        5.22      6.46 o 
  -5   2   8       27.00       14.67     11.65 o 
  -4   2   8        3.06       -1.30      4.29 o 
  -3   2   8       53.17       73.23      7.15 o 
  -2   2   8        6.52        1.02      4.31 o 
  -1   2   8        3.97       -4.65      4.65 o 
   0   2   8        1.33       -1.10      4.85 o 
   1   2   8      108.47      106.49     12.74 o 
   2   2   8       50.89       38.28      9.02 o 
   3   2   8        2.05        2.64      3.78 o 
   4   2   8       92.99      104.56      7.03 o 
   5   2   8       71.51       79.21     15.64 o 
   6   2   8       11.13        7.43      6.21 o 
   7   2   8      160.22      165.12     12.24 o 
   8   2   8        1.06       -3.84      4.58 o 
   9   2   8        0.00       -3.20      4.86 o 
  10   2   8      257.99      263.83     12.85 o 
  11   2   8        0.13       -5.24      5.24 o 
  12   2   8       74.58       66.99     19.76 o 
  13   2   8       17.98       13.58      7.31 o 
  14   2   8       15.34       15.37      7.82 o 
  15   2   8       20.36       18.73     11.05 o 
 -15   3   8        0.81       -8.46      8.46 o 
 -14   3   8        5.04        1.14      8.35 o 
 -13   3   8       26.09        9.31     12.02 o 
 -12   3   8       19.18       14.78     10.86 o 
 -11   3   8      179.01      187.87     20.06 o 
 -10   3   8      255.02      265.25     17.68 o 
  -9   3   8      271.37      268.07     17.36 o 
  -8   3   8        3.78        0.40      7.44 o 
  -7   3   8      100.14       81.43     12.43 o 
  -6   3   8       58.67       46.72     10.46 o 
  -5   3   8       84.35       69.34      8.81 o 
  -4   3   8        7.37        7.71      5.40 o 
  -3   3   8      133.76      170.57     12.10 o 
  -2   3   8      235.09      257.38     10.74 o 
  -1   3   8       42.56       34.71      6.25 o 
   0   3   8      319.18      317.13     12.57 o 
   1   3   8        2.91       -3.95      3.95 o 
   2   3   8        6.29        3.80      3.80 o 
   3   3   8       32.35       24.52      4.67 o 
   4   3   8      129.30      114.88     10.72 o 
   5   3   8      129.88      120.07     22.05 o 
   6   3   8      107.36      121.87     18.03 o 
   7   3   8      616.83      636.78     20.28 o 
   8   3   8       85.39       82.04     14.95 o 
   9   3   8      129.65      110.11     12.28 o 
  10   3   8       10.11        6.44      7.00 o 
  11   3   8       92.14       95.05     12.61 o 
  12   3   8        9.82        4.22      7.10 o 
  13   3   8        5.36       -3.22      7.24 o 
  14   3   8        5.91       -2.78      7.56 o 
 -15   4   8        7.97       -6.51      9.17 o 
 -14   4   8       18.86       11.45      9.68 o 
 -13   4   8        0.00       -4.19      7.55 o 
 -12   4   8        1.16       -0.31      7.67 o 
 -11   4   8       30.99       36.86      9.68 o 
 -10   4   8      352.30      354.07     16.99 o 
  -9   4   8       22.94       19.47      7.77 o 
  -8   4   8      360.72      374.08     20.28 o 
  -7   4   8        1.84        4.18      6.19 o 
  -6   4   8        2.28        1.52      5.80 o 
  -5   4   8       34.12       16.90      5.69 o 
  -4   4   8        4.83        4.99      4.49 o 
  -3   4   8        5.82        4.92      4.55 o 
  -2   4   8        1.23       -0.21      3.88 o 
  -1   4   8      194.98      206.60      7.58 o 
   0   4   8       22.55       14.52      5.87 o 
   1   4   8       97.48      113.02      9.09 o 
   2   4   8      134.36      129.76      9.31 o 
   3   4   8       39.56       38.18      7.21 o 
   4   4   8      410.97      404.16     11.26 o 
   5   4   8     1595.19     1643.80     25.72 o 
   6   4   8      376.63      360.36     15.42 o 
   7   4   8        1.34       -2.82      5.55 o 
   8   4   8      301.57      303.00     14.95 o 
   9   4   8      359.72      314.54     24.80 o 
  10   4   8       12.61        1.85      8.55 o 
  11   4   8        0.29       -6.56      7.58 o 
  12   4   8        4.85        2.17     10.06 o 
  13   4   8        0.45       -3.32     10.26 o 
  14   4   8        3.88       11.46     11.03 o 
 -14   5   8        2.20       -3.51     10.91 o 
 -13   5   8        4.53       -3.08      9.76 o 
 -12   5   8        2.02       -3.19     11.29 o 
 -11   5   8       29.46       21.33     12.02 o 
 -10   5   8        5.28        0.40      8.97 o 
  -9   5   8        3.82       -6.26      7.80 o 
  -8   5   8       33.75       24.63     10.86 o 
  -7   5   8       28.38       20.70     10.27 o 
  -6   5   8        0.73       -4.33      5.52 o 
  -5   5   8        7.86        1.22      5.23 o 
  -4   5   8       21.52       19.25      6.24 o 
  -3   5   8      139.71      148.46     11.35 o 
  -2   5   8        2.11       -4.81      4.81 o 
  -1   5   8       93.97      115.47     11.77 o 
   0   5   8       25.24       29.24      7.26 o 
   1   5   8       89.31       94.85     13.89 o 
   2   5   8        0.15       -2.62      4.96 o 
   3   5   8      195.61      193.36     12.12 o 
   4   5   8      194.18      206.14     13.73 o 
   5   5   8      136.60      147.50     13.77 o 
   6   5   8        3.31       -0.15      7.62 o 
   7   5   8       11.27       11.21      9.18 o 
   8   5   8        4.32       -2.51      7.31 o 
   9   5   8       13.76       15.02     10.03 o 
  10   5   8        7.11        6.20      9.09 o 
  11   5   8        5.10        6.95      9.23 o 
  12   5   8        4.03       -8.23     11.52 o 
  13   5   8        0.04       -9.59      9.73 o 
 -13   6   8       11.13       14.20     12.50 o 
 -12   6   8        2.42       -8.36      9.41 o 
 -11   6   8        0.50       -9.06      9.06 o 
 -10   6   8       33.72       10.87     10.45 o 
  -9   6   8       12.81        6.78      9.28 o 
  -8   6   8        0.16        3.81      7.37 o 
  -7   6   8       90.57       84.45     12.56 o 
  -6   6   8       24.69       13.04      7.70 o 
  -5   6   8        0.06       -5.08      5.08 o 
  -4   6   8        5.11       -4.95      4.95 o 
  -3   6   8        6.13       -3.68      5.06 o 
  -2   6   8      222.30      211.05     14.46 o 
  -1   6   8      201.76      176.94     14.52 o 
   0   6   8       17.84       16.37      6.95 o 
   1   6   8      420.57      430.29     16.82 o 
   2   6   8        8.50       -0.07      5.47 o 
   3   6   8        6.63        0.00      5.97 o 
   4   6   8      100.98       70.97     21.95 o 
   5   6   8        0.88       -5.78      5.78 o 
   6   6   8        0.41       -7.40      7.40 o 
   7   6   8       22.11       16.41     17.59 o 
   8   6   8       55.81       55.79     13.99 o 
   9   6   8        1.58       -1.47      8.91 o 
  10   6   8       31.70       19.61     11.54 o 
  11   6   8       14.30        3.68     10.71 o 
  12   6   8        1.14       -5.99      9.66 o 
 -12   7   8       28.81       28.35     13.88 o 
 -11   7   8        8.95        3.39     11.46 o 
 -10   7   8        0.02       -3.92     10.50 o 
  -9   7   8        9.48       -0.48      7.75 o 
  -8   7   8       52.43       40.06     10.41 o 
  -7   7   8        0.04       -6.68      6.68 o 
  -6   7   8        0.76       -6.13      6.13 o 
  -5   7   8      286.79      289.78     14.26 o 
  -4   7   8      189.52      201.48     14.31 o 
  -3   7   8       33.01       27.11      7.31 o 
  -2   7   8       32.36       27.21     10.32 o 
  -1   7   8      110.78      112.00     12.78 o 
   0   7   8        6.36        4.93      6.40 o 
   1   7   8      138.50      164.68     16.35 o 
   2   7   8        0.48       -5.66      5.66 o 
   3   7   8      101.83      117.64     16.42 o 
   4   7   8       31.74       20.94      8.12 o 
   5   7   8       36.39       28.98      9.13 o 
   6   7   8       88.58       72.84     14.60 o 
   7   7   8       16.63       18.58     11.38 o 
   8   7   8       96.97      113.84     18.44 o 
   9   7   8        0.14      -10.76     12.08 o 
  10   7   8       15.62        1.86     10.56 o 
  11   7   8        5.23        6.46     11.57 o 
 -11   8   8        0.00       -4.97      8.85 o 
 -10   8   8        0.88        0.19      8.61 o 
  -9   8   8        5.83        1.30      8.52 o 
  -8   8   8       43.98       40.02     10.86 o 
  -7   8   8       99.07      105.10     14.45 o 
  -6   8   8        1.80       -4.17      7.16 o 
  -5   8   8       45.05       26.42      7.92 o 
  -4   8   8       35.46       27.94      8.06 o 
  -3   8   8       17.29       20.69      7.06 o 
  -2   8   8        0.02       -5.38      6.19 o 
  -1   8   8       13.76       16.46      7.74 o 
   0   8   8        0.08        2.74      6.30 o 
   1   8   8       96.66      109.24     12.55 o 
   2   8   8       17.25       14.51      7.73 o 
   3   8   8       20.54       10.74      6.46 o 
   4   8   8      116.09      134.16     14.57 o 
   5   8   8        3.66       -3.97      7.01 o 
   6   8   8      115.65      158.24     20.34 o 
   7   8   8        1.77       -0.54     12.11 o 
   8   8   8       41.45       31.78     12.75 o 
   9   8   8       42.19       28.26     12.78 o 
  10   8   8        7.79       -4.67     11.71 o 
  -9   9   8        6.24       -1.05      9.25 o 
  -8   9   8       32.52       17.29     10.32 o 
  -7   9   8       19.36       14.62     10.05 o 
  -6   9   8       83.94       50.36     12.46 o 
  -5   9   8      114.36      101.77     12.19 o 
  -4   9   8      188.20      208.88     15.59 o 
  -3   9   8        6.94        1.11      6.41 o 
  -2   9   8       16.57       10.24      7.28 o 
  -1   9   8        9.83       -0.12      7.34 o 
   0   9   8       29.43       19.23      8.42 o 
   1   9   8       84.15       88.96     23.55 o 
   2   9   8        0.20       -5.04      6.53 o 
   3   9   8        4.18       -3.27      6.14 o 
   4   9   8       25.41       10.80      8.36 o 
   5   9   8        9.47        2.23      8.10 o 
   6   9   8        7.69        3.27     11.02 o 
   7   9   8       75.49      127.84     19.30 o 
   8   9   8       73.35       92.59     18.21 o 
  -7  10   8      163.43      212.05     20.78 o 
  -6  10   8       14.43       25.49     11.77 o 
  -5  10   8       46.92       28.13     14.57 o 
  -4  10   8        1.46       -3.77      6.92 o 
  -3  10   8       14.83        6.13      7.25 o 
  -2  10   8        1.57       -1.28      6.72 o 
  -1  10   8        0.72       -2.76      7.74 o 
   0  10   8        9.46       -1.01      7.37 o 
   1  10   8        2.11       -2.12      7.20 o 
   2  10   8        6.59        5.95      8.44 o 
   3  10   8       11.42       10.32      7.32 o 
   4  10   8       10.46        2.95      8.33 o 
   5  10   8        0.08       -2.84      8.40 o 
   6  10   8        7.12        5.17     12.23 o 
  -3  11   8        0.80        2.92     10.64 o 
  -2  11   8        0.06       -2.63     10.09 o 
  -1  11   8        3.46       -1.59      9.61 o 
   0  11   8       37.62       38.46     18.75 o 
   1  11   8       21.10       -2.08      9.45 o 
   2  11   8        1.03       -9.20      9.20 o 
 -15   1   9       13.58        5.39     12.32 o 
 -14   1   9        0.24       -7.28      9.75 o 
 -13   1   9        0.02       -8.08      8.08 o 
 -12   1   9        0.02       -5.73      9.67 o 
 -11   1   9        8.92        4.94      9.41 o 
 -10   1   9       29.34       21.38      9.99 o 
  -9   1   9       95.95       91.85     14.41 o 
  -8   1   9       29.47       22.28      9.85 o 
  -7   1   9      128.61      170.11     17.74 o 
  -6   1   9      117.23      111.84     20.12 o 
  -5   1   9       27.17       25.99      7.39 o 
  -4   1   9       29.52       37.00      6.33 o 
  -3   1   9       38.32       28.08      5.72 o 
  -2   1   9        4.59       -2.31      4.26 o 
  -1   1   9       87.47       99.67     13.10 o 
   0   1   9        0.04       -2.77      5.83 o 
   1   1   9        6.78        0.36      4.65 o 
   2   1   9       68.64       58.03     10.08 o 
   3   1   9       10.01        7.86      4.59 o 
   4   1   9       18.89        7.84      4.83 o 
   5   1   9      122.57      117.40     12.05 o 
   6   1   9        4.78       -4.37      4.44 o 
   7   1   9        0.74       -4.66      4.66 o 
   8   1   9      228.37      241.53     12.25 o 
   9   1   9       14.59        6.20      6.12 o 
  10   1   9       44.96       48.42      9.18 o 
  11   1   9        0.63       -1.80      6.17 o 
  12   1   9        2.34       -0.82      6.27 o 
  13   1   9       14.23       13.54      7.83 o 
  14   1   9        0.58       -6.30      7.98 o 
 -14   2   9       26.66       18.53     13.09 o 
 -13   2   9        2.36        1.72      9.96 o 
 -12   2   9        1.73       -2.36      8.99 o 
 -11   2   9       23.17       16.45     10.94 o 
 -10   2   9       97.81      114.35     17.03 o 
  -9   2   9      938.11      925.64     86.36 o 
  -8   2   9      154.30      221.30     20.13 o 
  -7   2   9      335.97      314.93     26.24 o 
  -6   2   9       12.72        9.25      7.79 o 
  -5   2   9       38.23       42.06      8.04 o 
  -4   2   9      144.30      163.04     20.62 o 
  -3   2   9       51.89       54.99      6.90 o 
  -2   2   9        1.76        7.74      5.29 o 
  -1   2   9      295.71      250.88     15.53 o 
   0   2   9      136.25      129.83     23.45 o 
   1   2   9      164.50      139.80     15.21 o 
   2   2   9      640.51      588.11     23.13 o 
   3   2   9        3.27       -4.80      4.80 o 
   4   2   9       41.30       24.74      6.92 o 
   5   2   9      235.35      238.81     13.42 o 
   6   2   9      107.66      115.89     12.14 o 
   7   2   9       42.42       18.93      7.31 o 
   8   2   9        1.11       -5.78      5.78 o 
   9   2   9       79.08       74.14     12.27 o 
  10   2   9       12.02        0.67      7.07 o 
  11   2   9        1.89       -6.25      6.99 o 
  12   2   9       40.22       33.50     10.34 o 
  13   2   9        6.39       -0.37      7.67 o 
  14   2   9        2.18       -5.60      8.53 o 
 -14   3   9        2.51       -4.95     10.32 o 
 -13   3   9       21.32       20.03     11.97 o 
 -12   3   9        0.32       -4.39      9.21 o 
 -11   3   9       23.11       14.60     18.44 o 
 -10   3   9      364.22      402.46     22.46 o 
  -9   3   9        0.62        6.49      8.85 o 
  -8   3   9      670.08      623.95     41.19 o 
  -7   3   9      183.32      233.58     19.81 o 
  -6   3   9      395.85      332.93     18.19 o 
  -5   3   9       60.11       61.23      9.21 o 
  -4   3   9      164.30      197.02     13.15 o 
  -3   3   9      100.02      136.11     17.11 o 
  -2   3   9       76.58       88.56     12.93 o 
  -1   3   9       45.40       47.59      8.66 o 
   0   3   9        4.94        4.14      5.21 o 
   1   3   9        1.73       -4.11      4.11 o 
   2   3   9       34.88       33.71      6.89 o 
   3   3   9       10.12        4.89      4.58 o 
   4   3   9      380.02      373.80     15.62 o 
   5   3   9       36.25       39.35      8.67 o 
   6   3   9      955.80      993.58     29.91 o 
   7   3   9        9.11        2.02      6.43 o 
   8   3   9        3.73        6.86      6.76 o 
   9   3   9       11.26        2.63      7.00 o 
  10   3   9       68.44       55.36     10.51 o 
  11   3   9       10.45        1.97      7.52 o 
  12   3   9        3.54       -3.92      7.66 o 
  13   3   9        0.12       -5.13      8.39 o 
 -13   4   9       11.28        0.75      8.30 o 
 -12   4   9        5.00       -0.42      7.97 o 
 -11   4   9       43.09       36.23     10.80 o 
 -10   4   9      201.50      261.76     23.78 o 
  -9   4   9      205.19      244.94     16.56 o 
  -8   4   9       27.31       19.87      8.57 o 
  -7   4   9       18.16       10.51      6.55 o 
  -6   4   9       43.21       39.99     12.48 o 
  -5   4   9       15.20       10.14      5.59 o 
  -4   4   9        7.50        0.19      4.55 o 
  -3   4   9       14.99       13.39      5.57 o 
  -2   4   9        0.04       -5.76      5.76 o 
  -1   4   9       34.49       26.16      9.37 o 
   0   4   9        3.14       -4.69      4.69 o 
   1   4   9      185.76      195.81     14.20 o 
   2   4   9       47.43       39.56      7.59 o 
   3   4   9        9.00        1.59      5.06 o 
   4   4   9      327.31      318.09     14.70 o 
   5   4   9      370.84      402.00     21.59 o 
   6   4   9       28.29       31.68     25.82 o 
   7   4   9        5.60       -3.86      8.23 o 
   8   4   9      261.69      245.43     20.00 o 
   9   4   9        3.21       -3.15      8.53 o 
  10   4   9       78.42       61.34     14.34 o 
  11   4   9        8.61        0.91     10.27 o 
  12   4   9        2.89       -6.13      9.07 o 
  13   4   9        5.87       -2.34     10.72 o 
 -13   5   9        0.21       -3.67     11.32 o 
 -12   5   9        2.55       -3.09      9.56 o 
 -11   5   9       32.57       18.86     14.16 o 
 -10   5   9       51.58       57.21     14.09 o 
  -9   5   9        0.30       -6.49      8.43 o 
  -8   5   9        4.83       -6.97      8.20 o 
  -7   5   9      159.88      144.15     18.58 o 
  -6   5   9        0.00       -3.77      6.31 o 
  -5   5   9       75.53       65.79     10.57 o 
  -4   5   9        6.14        2.85      5.31 o 
  -3   5   9       48.02       44.35      7.79 o 
  -2   5   9      214.36      227.72     16.40 o 
  -1   5   9       25.19       25.09     12.07 o 
   0   5   9        0.80       -2.10      5.11 o 
   1   5   9        0.12       -2.48      5.48 o 
   2   5   9      306.37      300.70     14.87 o 
   3   5   9      182.22      217.58     13.45 o 
   4   5   9        0.92       -2.43      5.76 o 
   5   5   9      181.45      232.27     21.69 o 
   6   5   9        0.21       -4.59      8.02 o 
   7   5   9      663.25      677.15     31.19 o 
   8   5   9      135.99      179.46     25.06 o 
   9   5   9       23.14       19.43     11.04 o 
  10   5   9       42.81       70.08     15.60 o 
  11   5   9        0.37        9.90     11.13 o 
  12   5   9        0.86       -9.30     10.59 o 
 -12   6   9        0.02       -9.37     10.35 o 
 -11   6   9        0.59        2.15     10.46 o 
 -10   6   9        4.19       -5.71      9.21 o 
  -9   6   9       38.69       43.34     13.13 o 
  -8   6   9        9.31        4.56      9.20 o 
  -7   6   9       32.15        6.84     15.19 o 
  -6   6   9        7.22        1.08      7.37 o 
  -5   6   9        6.15       -3.87      5.51 o 
  -4   6   9      153.13      155.34     12.97 o 
  -3   6   9        6.63       -2.07      5.67 o 
  -2   6   9      225.80      185.42     23.27 o 
  -1   6   9        0.53       -5.79      5.79 o 
   0   6   9        2.15       -5.56      5.56 o 
   1   6   9        8.55       -4.71      5.80 o 
   2   6   9      378.22      345.73     15.68 o 
   3   6   9       50.14       35.60      8.70 o 
   4   6   9      450.59      437.33     18.32 o 
   5   6   9       18.77       15.67     16.82 o 
   6   6   9        6.23       -7.89      7.89 o 
   7   6   9       10.26        9.74     17.91 o 
   8   6   9       31.64       28.84     12.76 o 
   9   6   9        9.05        3.17      9.80 o 
  10   6   9        0.04       -9.20      9.20 o 
  11   6   9       10.59        6.31     11.44 o 
 -11   7   9       12.29       -3.18     12.10 o 
 -10   7   9        1.65        1.65     10.99 o 
  -9   7   9        0.03       -9.34      9.34 o 
  -8   7   9       10.20       10.46      8.98 o 
  -7   7   9       12.31        8.05      8.45 o 
  -6   7   9       10.15       -0.06      7.36 o 
  -5   7   9        2.02        2.09      6.19 o 
  -4   7   9        0.29       -2.92      5.61 o 
  -3   7   9        5.05       -3.11      6.03 o 
  -2   7   9        2.92        1.16      6.93 o 
  -1   7   9      158.77      145.07     14.40 o 
   0   7   9       17.54       -1.60      6.69 o 
   1   7   9        3.30       -1.44      6.44 o 
   2   7   9        0.51       -1.42      6.54 o 
   3   7   9        7.07       -0.49      6.88 o 
   4   7   9       50.57       59.13     15.65 o 
   5   7   9        5.67       -7.68      8.51 o 
   6   7   9        1.10       -2.68      9.53 o 
   7   7   9       10.42        3.80     10.02 o 
   8   7   9        0.55       -3.79     10.09 o 
   9   7   9       20.01       11.32     13.52 o 
  10   7   9       33.17       36.14     14.58 o 
  -9   8   9        9.36       -0.12      8.88 o 
  -8   8   9        4.15       -8.00      8.00 o 
  -7   8   9       63.87       49.17     12.56 o 
  -6   8   9       89.29       70.38     13.02 o 
  -5   8   9       16.95       -0.25      6.87 o 
  -4   8   9       16.41       16.64      7.65 o 
  -3   8   9        1.81       -0.14      6.12 o 
  -2   8   9       39.35       39.12     10.02 o 
  -1   8   9       12.79       11.78      8.23 o 
   0   8   9       31.27       36.79      9.23 o 
   1   8   9        2.03       -4.37      6.69 o 
   2   8   9        0.78       -3.63      6.72 o 
   3   8   9       23.23       18.37     10.72 o 
   4   8   9        2.87       -6.91      6.91 o 
   5   8   9       31.68       25.45     11.95 o 
   6   8   9        0.04        0.39     10.51 o 
   7   8   9      107.03      224.59     24.39 o 
   8   8   9      200.24      299.39     28.16 o 
   9   8   9       92.50      107.21     42.58 o 
  -7   9   9      177.22      194.69     19.75 o 
  -6   9   9       70.32       51.10     12.83 o 
  -5   9   9      115.19      129.90     13.90 o 
  -4   9   9       17.95        2.56      7.23 o 
  -3   9   9        0.59       -4.91      6.36 o 
  -2   9   9       69.95       62.33     10.50 o 
  -1   9   9        1.02        2.54      7.79 o 
   0   9   9        0.07       -7.60      7.60 o 
   1   9   9       31.40       27.50      9.51 o 
   2   9   9        0.92       -7.18      7.18 o 
   3   9   9       11.16        9.93      8.50 o 
   4   9   9        0.08       -6.63      7.66 o 
   5   9   9        0.00       -4.57      9.64 o 
   6   9   9       84.52      141.70     20.85 o 
   7   9   9       37.66       30.94     14.47 o 
  -4  10   9       42.96       33.11      9.70 o 
  -3  10   9        2.00       -1.32      6.94 o 
  -2  10   9        5.77       15.56      8.09 o 
  -1  10   9        1.62       -6.95      8.35 o 
   0  10   9        1.41       -7.60      7.60 o 
   1  10   9        0.02       -8.09      8.55 o 
   2  10   9       73.71       86.69     13.31 o 
   3  10   9        8.57       -0.95      7.89 o 
 -13   0  10       87.42       94.64     26.66 o 
 -12   0  10      725.49      648.70     42.69 o 
 -11   0  10      858.99      909.98     48.77 o 
 -10   0  10       31.73       60.26     19.74 o 
  -9   0  10       95.40      118.43     23.82 o 
  -8   0  10        1.71       -2.40     11.11 o 
  -7   0  10       48.77       69.86     17.83 o 
  -6   0  10      175.02      239.87     29.34 o 
  -5   0  10      540.94      473.26     31.45 o 
  -4   0  10      159.93      164.72     18.43 o 
  -3   0  10       82.50       84.06     12.99 o 
  -2   0  10       42.81       26.79     13.35 o 
  -1   0  10       75.29       63.19     17.59 o 
   0   0  10        8.32        6.72      9.69 o 
   1   0  10       31.51       29.09     13.01 o 
   2   0  10      198.10      156.96     25.54 o 
   3   0  10     2173.53     2213.78     42.97 o 
   4   0  10        0.91       -1.92      7.39 o 
   5   0  10       41.36       23.40      8.56 o 
   6   0  10       12.98        0.65      7.32 o 
   7   0  10      132.07      135.94     31.69 o 
   8   0  10        0.01        4.43      7.81 o 
   9   0  10      321.08      321.28     20.51 o 
  10   0  10        0.60        1.96      9.19 o 
  11   0  10       34.57       40.57     16.46 o 
  12   0  10       59.78       51.93     26.04 o 
  13   0  10       61.02       35.73     19.25 o 
 -13   1  10       72.79       65.08     16.19 o 
 -12   1  10        3.43       -8.97      8.97 o 
 -11   1  10      218.56      259.29     24.54 o 
 -10   1  10      346.67      330.79     21.32 o 
  -9   1  10      191.69      253.44     22.96 o 
  -8   1  10      224.84      236.14     21.42 o 
  -7   1  10        6.22        2.44      8.03 o 
  -6   1  10      230.64      266.23     21.78 o 
  -5   1  10      319.71      288.03     14.27 o 
  -4   1  10       11.58       18.26      6.03 o 
  -3   1  10        0.25       -4.18      4.18 o 
  -2   1  10        8.16        2.62      5.38 o 
  -1   1  10       78.20       96.06     14.05 o 
   0   1  10       78.68       44.50     11.13 o 
   1   1  10        0.99       -2.72      7.11 o 
   2   1  10       12.96        4.30      6.02 o 
   3   1  10      335.63      319.31     14.67 o 
   4   1  10     1569.56     1650.08     32.65 o 
   5   1  10       42.96       41.32      9.52 o 
   6   1  10       87.68      106.72     14.22 o 
   7   1  10        7.04       -0.38      6.23 o 
   8   1  10      135.87      136.80     16.00 o 
   9   1  10       24.44       24.84     12.02 o 
  10   1  10       52.24       34.19      9.89 o 
  11   1  10       43.84       35.16     10.39 o 
  12   1  10        0.65       -0.79      7.66 o 
 -13   2  10        0.18        2.50     10.74 o 
 -12   2  10       39.41       25.03     17.69 o 
 -11   2  10       26.83       20.41     15.59 o 
 -10   2  10        0.51       -8.32      8.32 o 
  -9   2  10       47.30       46.45     12.53 o 
  -8   2  10       38.66       19.95     14.21 o 
  -7   2  10       80.31       78.44     14.10 o 
  -6   2  10        1.41       -4.15      6.89 o 
  -5   2  10      660.91      661.72     44.14 o 
  -4   2  10       64.16       75.73     14.97 o 
  -3   2  10       38.07       48.21      7.19 o 
  -2   2  10       83.64       80.81      9.96 o 
  -1   2  10      123.05       92.29     14.49 o 
   0   2  10      180.96      159.09     17.24 o 
   1   2  10      260.13      232.67     16.11 o 
   2   2  10      534.53      558.52     18.95 o 
   3   2  10       34.78       28.43     10.79 o 
   4   2  10       74.57       91.32     12.18 o 
   5   2  10      121.00      142.13     21.23 o 
   6   2  10        1.20       -5.69      5.69 o 
   7   2  10       42.07       21.00      8.15 o 
   8   2  10        0.27       -3.74      7.04 o 
   9   2  10       74.92       58.24     15.00 o 
  10   2  10        3.70       -4.52      7.24 o 
  11   2  10        1.93       -4.35      6.92 o 
  12   2  10        4.66       -2.56      8.27 o 
 -13   3  10       12.19        5.37     14.09 o 
 -12   3  10        2.71       -9.29      9.85 o 
 -11   3  10        8.30       18.25     11.40 o 
 -10   3  10       27.34       34.99     12.20 o 
  -9   3  10       21.64       27.86     11.13 o 
  -8   3  10       82.01       83.31     14.32 o 
  -7   3  10       13.08        4.08     14.85 o 
  -6   3  10      135.79      160.82     17.49 o 
  -5   3  10      115.98      120.30     12.74 o 
  -4   3  10       77.75       75.21     10.75 o 
  -3   3  10      430.14      420.79     15.10 o 
  -2   3  10       14.78       12.39      6.38 o 
  -1   3  10       51.23       36.85      7.59 o 
   0   3  10       32.93       16.98      7.01 o 
   1   3  10      135.65      144.77     13.17 o 
   2   3  10       87.64      104.12     32.60 o 
   3   3  10      210.90      225.47     16.26 o 
   4   3  10       22.21       12.57      7.48 o 
   5   3  10        3.30        1.67      6.85 o 
   6   3  10      198.92      246.41     24.71 o 
   7   3  10        1.97       -6.58      6.58 o 
   8   3  10        0.01       -0.35      6.83 o 
   9   3  10        0.60        4.70      7.86 o 
  10   3  10       21.15       14.68     10.82 o 
  11   3  10        9.03       -5.46      9.79 o 
  12   3  10       10.22       14.88     12.14 o 
 -12   4  10        0.10       -6.39      9.10 o 
 -11   4  10        3.06        6.34      9.47 o 
 -10   4  10       19.70        4.52     10.66 o 
  -9   4  10       11.04       -3.66      8.61 o 
  -8   4  10        8.60        8.67      9.67 o 
  -7   4  10       27.23       13.83     10.43 o 
  -6   4  10       32.15       20.99      8.29 o 
  -5   4  10        7.59       -4.24      6.56 o 
  -4   4  10      358.61      372.53     17.35 o 
  -3   4  10       97.57       97.66     12.46 o 
  -2   4  10      242.53      208.98     17.29 o 
  -1   4  10       78.07       86.43     13.29 o 
   0   4  10       38.19       32.74     23.79 o 
   1   4  10        0.28       -6.40      6.40 o 
   2   4  10       10.91       12.68      8.55 o 
   3   4  10        9.27       10.56      9.30 o 
   4   4  10      236.95      270.56     20.44 o 
   5   4  10      385.48      413.78     22.70 o 
   6   4  10      122.72      168.79     19.85 o 
   7   4  10      213.51      190.51     20.77 o 
   8   4  10       19.57       11.05     10.45 o 
   9   4  10        2.61        0.86     12.33 o 
  10   4  10       51.51       81.55     16.47 o 
  11   4  10        1.69       -3.27     10.66 o 
 -11   5  10       32.12       48.98     14.90 o 
 -10   5  10       21.48       10.20     10.79 o 
  -9   5  10        4.01       -7.76      7.76 o 
  -8   5  10       48.05       28.33     11.67 o 
  -7   5  10       24.35       16.55     10.04 o 
  -6   5  10        0.32       -6.77      6.77 o 
  -5   5  10        3.90        2.52      6.67 o 
  -4   5  10       16.56       17.60      8.03 o 
  -3   5  10        8.41        0.38      6.48 o 
  -2   5  10       13.01        6.17      8.07 o 
  -1   5  10       73.78       91.84     29.60 o 
   0   5  10        5.09        6.28      6.54 o 
   1   5  10      163.16      178.62     14.81 o 
   2   5  10        2.03       -0.65      6.05 o 
   3   5  10        1.44       -2.41      6.29 o 
   4   5  10       10.89        3.29      9.21 o 
   5   5  10       12.79       12.18     13.06 o 
   6   5  10       83.87      119.97     24.45 o 
   7   5  10       13.54       11.10     10.24 o 
   8   5  10      162.76      214.31     23.62 o 
   9   5  10        0.48        2.83      9.96 o 
  10   5  10       57.85       56.49     19.14 o 
  11   5  10        3.35        2.85     11.85 o 
 -10   6  10        8.27        2.73     11.29 o 
  -9   6  10        4.24       12.53     11.49 o 
  -8   6  10        0.53       -5.94      9.61 o 
  -7   6  10       20.77       -1.72      9.64 o 
  -6   6  10        5.89        4.18      8.05 o 
  -5   6  10        8.27       -0.20      7.07 o 
  -4   6  10       42.96       28.38      7.99 o 
  -3   6  10       21.66       17.96      7.31 o 
  -2   6  10       28.29       25.50     13.64 o 
  -1   6  10       54.25       38.85      9.85 o 
   0   6  10      121.79      132.28     19.65 o 
   1   6  10       83.51       85.06     14.99 o 
   2   6  10       29.73       35.60      9.36 o 
   3   6  10      179.13      242.26     18.54 o 
   4   6  10       23.01       32.95     11.74 o 
   5   6  10       26.74       17.79     11.21 o 
   6   6  10       19.93        7.22     18.29 o 
   7   6  10       43.15       58.18     15.08 o 
   8   6  10       26.22       11.34     11.61 o 
   9   6  10       28.80       22.57     12.35 o 
  10   6  10        1.99       -6.44     11.02 o 
  -9   7  10       23.90        8.26     12.52 o 
  -8   7  10       13.08        7.33     11.88 o 
  -7   7  10        2.34       -9.41      9.52 o 
  -6   7  10        1.55       -2.02      7.26 o 
  -5   7  10        0.91        2.11      7.24 o 
  -4   7  10        3.83       -6.35      6.35 o 
  -3   7  10        1.29       -0.48      6.90 o 
  -2   7  10       16.95        9.82      7.56 o 
  -1   7  10        5.29        3.12      7.49 o 
   0   7  10        8.48        7.20      8.30 o 
   1   7  10       32.89       19.79      8.26 o 
   2   7  10       80.94       91.59     30.17 o 
   3   7  10       44.72       45.55     15.01 o 
   4   7  10       36.55       46.59     13.81 o 
   5   7  10       26.95       37.48     13.52 o 
   6   7  10        2.09        0.24      9.61 o 
   7   7  10       58.23       53.02     14.76 o 
   8   7  10        4.88       -1.63     10.48 o 
  -7   8  10       57.60       62.85     13.04 o 
  -6   8  10       67.55       68.25     21.94 o 
  -5   8  10       21.93       20.28      8.70 o 
  -4   8  10        7.73        3.99      7.82 o 
  -3   8  10        0.43       -1.54      7.17 o 
  -2   8  10       55.59       61.60     14.05 o 
  -1   8  10       20.79       12.03      8.23 o 
   0   8  10       12.71        4.97      8.24 o 
   1   8  10        6.92        2.46      7.90 o 
   2   8  10       32.82       15.59     13.30 o 
   3   8  10       14.88        8.74      8.69 o 
   4   8  10        2.38       -4.61      9.81 o 
   5   8  10        6.09       21.34     12.19 o 
   6   8  10       68.38      110.69     19.39 o 
   7   8  10        4.81        3.64     11.53 o 
  -5   9  10       35.59       22.46      9.51 o 
  -4   9  10       76.80       76.39     12.64 o 
  -3   9  10        0.20       -6.96      7.43 o 
  -2   9  10       76.59       70.12     11.81 o 
  -1   9  10        4.91       -6.70      8.17 o 
   0   9  10        4.11       -7.79      7.79 o 
   1   9  10       12.38        9.42      8.95 o 
   2   9  10        0.66       -2.01     10.60 o 
   3   9  10        3.82        6.16      8.44 o 
   4   9  10        0.21       -3.14     10.44 o 
 -12   1  11       26.68       23.18     13.01 o 
 -11   1  11       31.37       24.51     12.21 o 
 -10   1  11        0.68       -3.79      8.53 o 
  -9   1  11        0.46        3.54      9.06 o 
  -8   1  11      309.32      274.82     19.07 o 
  -7   1  11      328.76      298.70     19.51 o 
  -6   1  11        4.28        2.65      8.75 o 
  -5   1  11      124.72      133.29     13.76 o 
  -4   1  11      225.80      264.13     13.46 o 
  -3   1  11       82.67       94.96     11.78 o 
  -2   1  11        4.82        5.52      6.56 o 
  -1   1  11        2.92       -2.82      8.44 o 
   0   1  11      273.87      261.04     23.38 o 
   1   1  11        4.35       -0.35      6.56 o 
   2   1  11      101.51      120.53     19.32 o 
   3   1  11      186.86      216.99     19.92 o 
   4   1  11      233.49      272.20     18.36 o 
   5   1  11       82.11       68.39     16.28 o 
   6   1  11      186.99      185.10     22.52 o 
   7   1  11        2.11       -4.53      6.53 o 
   8   1  11       41.66       30.12      9.48 o 
   9   1  11        0.20       -7.09      7.09 o 
  10   1  11       67.23       53.96     11.80 o 
  11   1  11        9.91        2.94     11.06 o 
 -12   2  11        4.22       -5.41     11.51 o 
 -11   2  11       10.48       11.46     11.33 o 
 -10   2  11       49.35      107.89     17.48 o 
  -9   2  11       29.33       35.90     18.47 o 
  -8   2  11       89.37      100.46     17.01 o 
  -7   2  11       16.58       20.92     10.47 o 
  -6   2  11       35.03       45.97     15.62 o 
  -5   2  11       65.52       76.31     11.17 o 
  -4   2  11       18.65       14.28      7.34 o 
  -3   2  11       39.11       58.85      8.76 o 
  -2   2  11       24.49       30.26      8.24 o 
  -1   2  11        9.20       -5.83      5.83 o 
   0   2  11       15.24       -0.55      8.34 o 
   1   2  11       68.70       51.89     13.59 o 
   2   2  11        5.81        5.31      7.48 o 
   3   2  11       88.63      110.74     13.04 o 
   4   2  11      184.65      225.98     25.19 o 
   5   2  11      275.52      272.09     19.88 o 
   6   2  11        9.63        3.96      7.35 o 
   7   2  11       66.74       49.05     10.73 o 
   8   2  11        0.21       -3.18      7.22 o 
   9   2  11        2.04        1.03      7.71 o 
  10   2  11        2.27       -7.56      7.56 o 
  11   2  11        3.40       -5.57      8.28 o 
 -11   3  11        0.02        3.57     10.91 o 
 -10   3  11        8.29        4.79     10.94 o 
  -9   3  11        1.24       -4.64      8.97 o 
  -8   3  11        0.61        1.56      9.10 o 
  -7   3  11        2.54        2.36      8.88 o 
  -6   3  11       43.12       58.68     13.16 o 
  -5   3  11        3.59        5.68      7.34 o 
  -4   3  11        0.61       -5.26      6.27 o 
  -3   3  11        2.24       -3.93      5.07 o 
  -2   3  11        2.21       -2.54      5.79 o 
  -1   3  11       12.23        5.18      6.59 o 
   0   3  11       29.95       18.17      7.38 o 
   1   3  11        2.84       -3.14      5.89 o 
   2   3  11       14.74       12.35      8.36 o 
   3   3  11        2.77        0.92      8.32 o 
   4   3  11        1.37        3.36      9.11 o 
   5   3  11       28.44       21.72     11.12 o 
   6   3  11       51.77       46.37     13.09 o 
   7   3  11       15.67       18.49     10.78 o 
   8   3  11       40.61       51.76     13.84 o 
   9   3  11       61.79       53.04     15.39 o 
  10   3  11        1.85       -6.34      9.75 o 
 -11   4  11        0.12       -3.36     10.99 o 
 -10   4  11        1.51        0.06      9.75 o 
  -9   4  11        0.23       -8.86      8.86 o 
  -8   4  11        0.41       -8.32      8.32 o 
  -7   4  11       79.97       77.17     27.46 o 
  -6   4  11        6.19       11.00      8.33 o 
  -5   4  11       21.23       24.33      9.17 o 
  -4   4  11        0.36       -0.82      7.02 o 
  -3   4  11      263.43      311.47     46.72 o 
  -2   4  11      155.15      163.81     18.28 o 
  -1   4  11        0.92       -4.47      7.21 o 
   0   4  11       59.93       62.54     15.19 o 
   1   4  11       13.09       16.25      8.98 o 
   2   4  11       23.16       17.14     10.59 o 
   3   4  11        1.42        1.53      8.55 o 
   4   4  11       88.62      113.08     18.86 o 
   5   4  11        2.38       -2.96      8.93 o 
   6   4  11        1.51       -8.86      8.86 o 
   7   4  11       51.76       90.27     18.40 o 
   8   4  11        0.65        0.15      9.66 o 
   9   4  11       10.09        1.01     10.47 o 
  10   4  11        9.22       13.08     18.98 o 
 -10   5  11        2.58        0.65     10.31 o 
  -9   5  11        2.44       -4.42      9.36 o 
  -8   5  11       42.80       32.43     12.89 o 
  -7   5  11       29.08       19.86     11.28 o 
  -6   5  11       20.62       11.26      8.99 o 
  -5   5  11        8.19        3.20      7.68 o 
  -4   5  11        7.19       -4.11      7.56 o 
  -3   5  11       72.55      104.93     14.61 o 
  -2   5  11       16.15       10.77      9.75 o 
  -1   5  11      166.19      152.79     18.96 o 
   0   5  11       35.40       18.01     12.20 o 
   1   5  11       12.17       -1.33      8.40 o 
   2   5  11       66.06       54.80     20.58 o 
   3   5  11       52.67       33.28     12.04 o 
   4   5  11       39.06       37.14     12.50 o 
   5   5  11       47.98       25.27     16.40 o 
   6   5  11       30.67       21.39     11.97 o 
   7   5  11        7.21       20.26     12.09 o 
   8   5  11        7.95       14.32     11.46 o 
   9   5  11        0.47        0.70     10.51 o 
  -8   6  11        1.17        0.34     10.44 o 
  -7   6  11        6.31       -5.77     10.27 o 
  -6   6  11       30.25       25.26     10.71 o 
  -5   6  11        9.76        2.62      8.85 o 
  -4   6  11        7.23        7.78      8.92 o 
  -3   6  11       69.30       95.55     14.68 o 
  -2   6  11       21.60       16.35     10.68 o 
  -1   6  11       24.80       11.36     12.61 o 
   0   6  11        5.04        1.94      9.50 o 
   1   6  11        2.11        1.32      7.23 o 
   2   6  11        0.11       -4.17      8.04 o 
   3   6  11       57.89       45.56     13.75 o 
   4   6  11        5.79       15.97     11.19 o 
   5   6  11       69.78       92.85     17.31 o 
   6   6  11      103.68      114.40     19.37 o 
   7   6  11       30.66       42.46     15.30 o 
   8   6  11       23.04       31.27     14.37 o 
  -7   7  11        7.82       -8.13     10.79 o 
  -6   7  11        5.35        0.81     10.60 o 
  -5   7  11       12.96       -0.85      9.14 o 
  -4   7  11       24.43       24.84     11.14 o 
  -3   7  11        2.29        3.14      7.31 o 
  -2   7  11        0.57       -5.96      7.28 o 
  -1   7  11       11.27        7.72      8.32 o 
   0   7  11       17.83       -2.68      7.55 o 
   1   7  11       10.63       -6.58      9.01 o 
   2   7  11        0.01      -10.00     10.05 o 
   3   7  11       11.12       13.16     11.09 o 
   4   7  11        1.89       -5.47     10.14 o 
   5   7  11        3.03       -8.42      9.48 o 
   6   7  11       38.88       49.76     15.26 o 
  -4   8  11        8.94        2.03      8.23 o 
  -3   8  11       11.68        6.06      8.09 o 
  -2   8  11        3.94       -5.49      7.98 o 
  -1   8  11       16.73        6.94      8.92 o 
   0   8  11       36.02       29.43     10.91 o 
   1   8  11        9.76        0.36     10.85 o 
   2   8  11        1.67       -0.49     10.87 o 
   3   8  11       14.15       30.57     13.41 o 
 -10   0  12      451.28      423.14     35.42 o 
  -9   0  12        5.35       -4.68     13.17 o 
  -8   0  12      106.28      168.49     29.41 o 
  -7   0  12      188.31      225.05     32.25 o 
  -6   0  12      160.24      171.57     29.45 o 
  -5   0  12      184.06      237.58     32.51 o 
  -4   0  12      236.87      309.06     21.42 o 
  -3   0  12       15.00        1.55      9.83 o 
  -2   0  12      185.13      269.04     23.92 o 
  -1   0  12      200.50      218.79     32.27 o 
   0   0  12      430.31      430.85     34.06 o 
   1   0  12     1395.32     1477.09     61.27 o 
   2   0  12       63.32       44.00     20.29 o 
   3   0  12       26.48      -10.36     12.26 o 
   4   0  12       74.32       32.16     16.81 o 
   5   0  12        5.75       -4.39     12.29 o 
   6   0  12       25.33       10.82     15.44 o 
   7   0  12       85.40       38.72     18.92 o 
   8   0  12        1.32       -7.89     13.95 o 
   9   0  12        0.20       -8.72     12.86 o 
 -10   1  12        0.95       -8.13     10.23 o 
  -9   1  12       82.85       78.82     16.41 o 
  -8   1  12        1.48       -8.27      8.27 o 
  -7   1  12       80.56       52.39     13.45 o 
  -6   1  12       21.79        9.87      9.66 o 
  -5   1  12       40.22       45.20     12.42 o 
  -4   1  12        4.85       -5.91      5.91 o 
  -3   1  12        2.67        1.85      6.29 o 
  -2   1  12       73.76      101.79     11.32 o 
  -1   1  12        0.29       -4.55     12.42 o 
   0   1  12      321.24      355.84     22.13 o 
   1   1  12        1.35       -6.05      9.66 o 
   2   1  12       29.53       14.32     10.66 o 
   3   1  12      182.60      206.41     21.89 o 
   4   1  12       75.45       61.09     14.54 o 
   5   1  12       13.78        5.89      9.71 o 
   6   1  12        0.07       -2.71      9.48 o 
   7   1  12       23.31       19.81     11.46 o 
   8   1  12        2.43       -3.70      9.92 o 
   9   1  12        1.08       -3.60     10.27 o 
 -10   2  12        0.01       14.64     11.60 o 
  -9   2  12        9.98       -3.71     12.79 o 
  -8   2  12        1.94       -3.58      9.49 o 
  -7   2  12       10.25       13.66     10.81 o 
  -6   2  12       28.27       10.55     10.49 o 
  -5   2  12        3.39       -6.74      6.74 o 
  -4   2  12       17.25       11.45      8.48 o 
  -3   2  12        1.98        0.50      6.32 o 
  -2   2  12       13.02       12.50      8.27 o 
  -1   2  12        5.86       11.79      7.57 o 
   0   2  12       20.76        1.51     10.13 o 
   1   2  12       46.91       45.89     10.84 o 
   2   2  12      311.71      296.21     16.67 o 
   3   2  12      288.29      298.16     16.10 o 
   4   2  12        3.23       -3.33      7.37 o 
   5   2  12        0.00       -6.86      6.86 o 
   6   2  12        2.60       -7.21      7.21 o 
   7   2  12        7.76        4.79      8.14 o 
   8   2  12       21.60       24.38     12.09 o 
   9   2  12       13.28       16.93     11.72 o 
  -9   3  12        1.67        3.75     15.90 o 
  -8   3  12       22.20       13.35     18.03 o 
  -7   3  12        6.47       -0.22     14.77 o 
  -6   3  12        1.43       -0.84     16.37 o 
  -5   3  12        4.62       -2.11     11.04 o 
  -4   3  12        9.12       -2.96     10.43 o 
  -3   3  12       40.33       38.81     13.57 o 
  -2   3  12       53.17       44.45     19.54 o 
  -1   3  12        3.37       -3.74      8.03 o 
   0   3  12        3.07       -0.33      8.59 o 
   1   3  12       25.95       29.08     18.85 o 
   2   3  12       55.81       61.76     19.74 o 
   3   3  12       30.36       21.25     11.61 o 
   4   3  12        1.23       -1.08     11.73 o 
   5   3  12       19.83       13.22     10.66 o 
   6   3  12       56.48       62.66     21.99 o 
   7   3  12       52.12       45.70     21.88 o 
   8   3  12        1.40       -2.83     17.95 o 
  -8   4  12       11.24       -2.27      9.95 o 
  -7   4  12        4.66        4.12      9.85 o 
  -6   4  12       24.70       15.43     11.50 o 
  -5   4  12        5.39       -8.25      8.30 o 
  -4   4  12       48.00       38.64     10.83 o 
  -3   4  12        0.23        8.31      7.49 o 
  -2   4  12        4.82       -3.05      8.44 o 
  -1   4  12       84.40      102.79     21.38 o 
   0   4  12       14.29       25.49     10.80 o 
   1   4  12        7.79       -3.81     14.62 o 
   2   4  12        2.92        2.00      9.78 o 
   3   4  12       25.21       26.69     12.00 o 
   4   4  12       93.13       78.93     15.56 o 
   5   4  12      104.02      119.13     38.36 o 
   6   4  12        0.22       -6.20     10.58 o 
   7   4  12       31.67       46.64     18.53 o 
  -7   5  12       73.55       76.99     16.98 o 
  -6   5  12       31.06       42.48     13.99 o 
  -5   5  12        6.66        4.14      8.72 o 
  -4   5  12       36.61       31.55     10.45 o 
  -3   5  12       55.70       73.51     13.58 o 
  -2   5  12        0.23       -7.40     12.74 o 
  -1   5  12       13.41        4.26      9.41 o 
   0   5  12        2.58       -4.36      9.48 o 
   1   5  12        0.10      -11.58     12.91 o 
   2   5  12        5.48        3.61     10.26 o 
   3   5  12        9.58       -0.12     10.19 o 
   4   5  12      167.30      241.47     24.86 o 
   5   5  12        0.55       -3.73     10.14 o 
   6   5  12       59.27       55.67     15.34 o 
  -6   6  12        7.68       -4.41     11.76 o 
  -5   6  12        1.86       -8.02      8.87 o 
  -4   6  12        0.33       -4.73      8.18 o 
  -3   6  12        0.42       -8.22      9.10 o 
  -2   6  12       33.88       40.14     12.85 o 
  -1   6  12        0.03       -5.83      9.28 o 
   0   6  12       12.05        5.98     13.66 o 
   1   6  12        7.28       -4.52     13.88 o 
   2   6  12       16.52        2.64     11.57 o 
   3   6  12        0.00        7.27     10.87 o 
   4   6  12        1.23       -2.79     10.50 o 
   5   6  12       17.21       16.58     12.86 o 
  -2   7  12        0.03       -0.93     10.10 o 
  -1   7  12        2.03       -5.14     10.22 o 
   0   7  12        1.15       -7.21     15.42 o 
   1   7  12       31.87       26.30     20.07 o 
  -7   1  13       11.77       -2.22      9.49 o 
  -6   1  13        6.71        1.07      9.60 o 
  -5   1  13        0.09       -7.87      7.87 o 
  -4   1  13      309.60      357.39     15.99 o 
  -3   1  13       11.22        6.18      7.84 o 
  -2   1  13       94.03      160.35     14.45 o 
  -1   1  13        1.87        5.09      8.39 o 
   0   1  13        0.24        4.53     10.62 o 
   1   1  13        3.55        0.55     11.38 o 
   2   1  13      113.63       95.63     17.87 o 
   3   1  13      142.45      135.05     19.99 o 
   4   1  13       12.90       -6.60     10.61 o 
   5   1  13      133.60      101.33     18.97 o 
   6   1  13        0.27       -9.42      9.91 o 
  -7   2  13       29.89       33.82     17.44 o 
  -6   2  13      103.36      109.97     18.24 o 
  -5   2  13        6.79        7.24     11.68 o 
  -4   2  13      170.74      238.96     20.20 o 
  -3   2  13        6.20        3.37      7.60 o 
  -2   2  13        5.67        6.43      7.62 o 
  -1   2  13       33.37       23.92     13.01 o 
   0   2  13        0.11      -15.17     15.17 o 
   1   2  13       78.50       64.44     16.79 o 
   2   2  13      205.84      244.25     36.00 o 
   3   2  13       13.48       16.66     16.15 o 
   4   2  13      100.26      132.87     30.72 o 
   5   2  13        9.30       -5.34     14.99 o 
   6   2  13        7.84       -7.38     15.35 o 
  -6   3  13        0.28        3.26     16.72 o 
  -5   3  13       30.80       33.06     15.77 o 
  -4   3  13        3.16       -0.54     16.76 o 
  -3   3  13        2.42       13.00     13.80 o 
  -2   3  13        0.94        6.31     13.94 o 
  -1   3  13       10.92        6.65     13.04 o 
   0   3  13       17.07       18.23     17.01 o 
   1   3  13       29.09        8.96     15.81 o 
   2   3  13       29.21       16.72     17.57 o 
   3   3  13       59.93       77.27     23.84 o 
   4   3  13       26.04       29.87     19.50 o 
   5   3  13        2.70        8.34     17.50 o 
  -5   4  13       36.69       15.68     10.16 o 
  -4   4  13        0.02       -5.72      8.75 o 
  -3   4  13        2.14        2.96      9.37 o 
  -2   4  13        4.85       -0.11     10.04 o 
  -1   4  13        2.45        1.87      9.55 o 
   0   4  13       50.75       37.90     20.05 o 
   1   4  13       25.61       41.59     13.82 o 
   2   4  13        0.91       -5.54     10.23 o 
   3   4  13       20.09       23.55     13.33 o 
   4   4  13       14.40       28.92     19.75 o 
  -3   5  13        9.79       19.18     11.12 o 
  -2   5  13        1.90       -4.51     10.18 o 
  -1   5  13        0.84       -7.28     10.23 o 
   0   5  13        9.01       -7.12     17.46 o 
   1   5  13        6.80      -10.11     10.11 o 
   2   5  13       95.34      101.27     18.81 o 
  -3   0  14       12.31       29.54     14.96 o 
  -2   0  14      198.39      302.32     28.45 o 
  -1   0  14       59.07       96.44     21.00 o 
   0   0  14        1.50      -15.53     15.53 o 
   1   0  14        0.07       -2.91     16.72 o 
   2   0  14       96.91       42.63     21.45 o 
  -3   1  14       13.33        1.07      9.06 o 
  -2   1  14        2.32       -7.98      7.98 o 
  -1   1  14        0.31        3.95      9.39 o 
   0   1  14        1.47      -15.73     15.73 o 
   1   1  14        3.48       -6.80     10.92 o 
   0   2  14       36.38       18.90     17.74 o 
                                                 
